# Supplementary material for: Expression and gene regulation network of TYMS and BCL2L1 in colorectal cancer based on data mining
Source: PeerJ. 2021 Jun 2;9:e11368. doi: 10.7717/peerj.11368 (PMC8179227; doi:10.7717/peerj.11368)
Supplement: Supplemental Information 2 [file peerj-09-11368-s002.txt]

Query	Statistic	P-value	FDR (BH)	Event_SD	Event_TD
A1BG	-0.0893421458726505	0.108459768514168	0.206390469212051	324	324
A1CF	0.177860912541674	0.00130538679016626	0.00559992627132139	324	322
A2BP1	0.086586239876694	0.119838645850314	0.222345673878242	324	228
A2LD1	0.00696353060657991	0.900633890646345	0.937578115453294	324	324
A2ML1	0.0456504978958877	0.412809129116426	0.557062970267888	324	149
A2M	-0.012428479926435	0.823647098130554	0.884793743284003	324	324
A4GALT	0.107531020131021	0.0531515213540792	0.117991440130995	324	324
A4GNT	-0.0676516436624865	0.224589317884516	0.356973305566404	324	125
AAA1	-0.0571333237802458	0.305239176325298	0.44733912011248	324	184
AAAS	-0.142327016432558	0.0103159175820808	0.0315177633179951	324	324
AACSL	-0.062779713901733	0.259835849127656	0.397085666137724	324	102
AACS	-0.244632195262073	8.41983006199887e-06	7.42407733083598e-05	324	324
AADACL2	0.0673599235539083	0.226598960205717	0.359406510512363	324	36
AADACL3	-0.0536650841145767	0.335581550435367	0.479796703623441	324	25
AADACL4	-0.00312407485018371	0.955328943016626	0.97197452852663	324	37
AADAC	0.175876404493739	0.00148115628504947	0.00624670099727007	324	306
AADAT	-0.262696489016496	1.62891418466723e-06	1.79935023914553e-05	324	324
AAGAB	-0.163444956845093	0.00317255198487689	0.0118963187233639	324	324
AAK1	0.141337073501462	0.0108643161035877	0.0329435464234879	324	324
AAMP	0.0853087150150222	0.125419603937818	0.230209158383881	324	324
AANAT	-0.0137290305620049	0.805543630887619	0.874239465650086	324	182
AARS2	-0.256079521375935	3.0162419941557e-06	3.0587351574955e-05	324	324
AARSD1	-0.00831277280431235	0.881510878963725	0.925847596457253	324	324
AARS	0.112984830403462	0.0421153092349681	0.0982062134887729	324	324
AASDHPPT	0.106749297893585	0.0549148608329755	0.12105118821701	324	324
AASDH	-0.133487861555223	0.0162050477327231	0.0455651874814281	324	324
AASS	0.037655668907275	0.499407693658119	0.636956053402143	324	324
AATF	0.28095662612507	2.72399866482814e-07	3.75236976828623e-06	324	324
AATK	0.113910799806146	0.0404480206762852	0.0949589445197044	324	324
ABAT	0.430805909839146	4.49899461298701e-16	4.56705632636297e-14	324	324
ABCA10	-0.100561393281586	0.0706541271728705	0.147984176001161	324	320
ABCA11P	0.161745024446016	0.00350700412665877	0.0129011608785003	324	324
ABCA12	-0.383054261082892	9.15832971918967e-13	4.80873041886895e-11	324	249
ABCA13	0.0647162427991752	0.245394629476519	0.380951561997255	324	320
ABCA17P	0.167138747430324	0.00254341522190177	0.00993231491764558	324	279
ABCA1	-0.00802725778415401	0.885552177653773	0.928223741416809	324	324
ABCA2	-0.129106074223939	0.0200898901356605	0.0542740875239385	324	324
ABCA3	-0.13617317734419	0.0141638471552572	0.0407891969081064	324	324
ABCA4	-0.271220080402044	7.1848030899543e-07	8.86165454596147e-06	324	294
ABCA5	-0.0485068243198446	0.384157946726936	0.528744719472931	324	324
ABCA6	0.0265119375268258	0.634463358267198	0.747660565358923	324	316
ABCA7	-0.140663690415807	0.0112519388915912	0.0339117129048488	324	324
ABCA8	0.0305210437177534	0.584115604139964	0.706974526686065	324	294
ABCA9	-0.0284272191373913	0.610180820383117	0.728214975776677	324	312
ABCB10	-0.0346191753805352	0.534650338187114	0.666671083112688	324	324
ABCB11	-0.156793397071882	0.00467096506493634	0.0163722280895117	324	228
ABCB1	0.105073881708096	0.0588579476205169	0.127852114974272	324	324
ABCB4	0.0498408641848478	0.371201996361417	0.516332738007043	324	323
ABCB5	0.0181550717744058	0.74476097712942	0.83175894401774	324	179
ABCB6	0.00297832848725329	0.957410946728949	0.973170769638481	324	324
ABCB7	0.0704743883271721	0.205796104659899	0.33398591249787	324	324
ABCB8	0.0691131735206079	0.214711748188937	0.34526556095857	324	324
ABCB9	0.227724128441249	3.50828971132631e-05	0.00025336225770049	324	324
ABCC10	0.0876792499713931	0.115219114147522	0.215756538127916	324	324
ABCC11	0.0623029780639892	0.26347904655118	0.401075659873053	324	295
ABCC12	-0.024134822876248	0.665152188512357	0.771380137770351	324	17
ABCC13	-0.0693519487499119	0.213128104445761	0.343220861332886	324	300
ABCC1	0.157324870322347	0.0045311833699309	0.0159429034496591	324	324
ABCC2	0.432743019350742	3.21707729833222e-16	3.42376586669281e-14	324	324
ABCC3	0.000229977113091894	0.996709861307102	0.997869295193915	324	324
ABCC4	0.129028231767791	0.0201656533530793	0.0544508400114861	324	324
ABCC5	0.163926368065995	0.00308324327043967	0.011621741442085	324	324
ABCC6P1	0.292006271165837	8.65501626366042e-08	1.38837963483921e-06	324	322
ABCC6P2	0.322713040069806	2.74396535780865e-09	6.30857076165184e-08	324	324
ABCC6	0.315111820484771	6.69203101362014e-09	1.40327069824799e-07	324	324
ABCC8	-0.254772015157898	3.3999894437781e-06	3.39056881811524e-05	324	253
ABCC9	0.0196288746784855	0.724847173235358	0.817243822645891	324	324
ABCD1	0.328068082958833	1.44235228195345e-09	3.59588959965599e-08	324	324
ABCD2	-0.136706372105811	0.0137865581589712	0.0398634120299204	324	316
ABCD3	-0.289621071333398	1.1131879797075e-07	1.71884212623322e-06	324	324
ABCD4	-0.29910000499459	4.03855567926604e-08	7.08716397793185e-07	324	324
ABCE1	-0.0855413817311209	0.124388438688614	0.228814157033837	324	324
ABCF1	-0.00585537939057258	0.916383440848665	0.947892052651895	324	324
ABCF2	0.27792791238954	3.6980868829719e-07	4.90312323164291e-06	324	324
ABCF3	0.00176047382260033	0.974818093753373	0.983713507639071	324	324
ABCG1	0.179646667727868	0.00116381695644139	0.00507999044162233	324	324
ABCG2	0.0201324623414991	0.718084241163785	0.811421255499322	324	323
ABCG4	-0.0180185736864326	0.746614175992454	0.833093249623843	324	309
ABCG5	-0.0629311351906315	0.258685991584159	0.395939782216688	324	306
ABCG8	-0.14440708127509	0.00924285649524765	0.0287541009466332	324	240
ABHD10	-0.273380728117197	5.81228943429631e-07	7.32829741094876e-06	324	324
ABHD11	-0.00253271574633477	0.963778310387896	0.977100010121331	324	324
ABHD12B	-0.0547302060254046	0.326064136576487	0.469809098041028	324	272
ABHD12	0.371033650998971	5.17599859448681e-12	2.29728457797907e-10	324	324
ABHD13	0.199629039789616	0.000299309129683259	0.00162546617889715	324	324
ABHD14A	-0.373233406016138	3.79013431549583e-12	1.74885102040187e-10	324	324
ABHD14B	-0.0570518406684608	0.305930578661201	0.448186486426767	324	324
ABHD15	0.0413356610944699	0.458400497065545	0.600174471817744	324	324
ABHD1	0.136580523340006	0.0138748033366438	0.0400834401705872	324	318
ABHD2	0.0854165183375507	0.124941004509006	0.22957460171315	324	324
ABHD3	-0.429711902183389	5.43205519454025e-16	5.45825038456468e-14	324	324
ABHD4	-0.0485447554758033	0.383785804467684	0.528452977145089	324	324
ABHD5	-0.372604151420096	4.14451812182773e-12	1.89033954427603e-10	324	324
ABHD6	-0.0131487235822228	0.813609218710079	0.879013119792302	324	324
ABHD8	0.103661765595653	0.0623604593771475	0.133958252129206	324	324
ABI1	0.0270684405458469	0.627365829611823	0.741813905810049	324	324
ABI2	0.160566584305011	0.00375726230706627	0.013649294800583	324	324
ABI3BP	-0.0425538209648673	0.445252163807243	0.587954027007409	324	324
ABI3	-0.130434322687007	0.0188347073600636	0.0515247418729214	324	324
ABL1	0.0107169075071249	0.84761350944245	0.901675598072357	324	324
ABL2	0.0563761170973056	0.311704038222669	0.454458380836543	324	324
ABLIM1	-0.351628541734687	7.31540197212445e-11	2.54296320987355e-09	324	324
ABLIM2	0.255388771083884	3.21350354300737e-06	3.23064005250538e-05	324	324
ABLIM3	0.0704726161498417	0.205807535268958	0.33398591249787	324	324
ABO	-0.201676064613828	0.000258436139788838	0.00143418653970284	324	324
ABP1	0.0667847134998454	0.230598881512879	0.363924488523275	324	324
ABRA	0.103493309570474	0.0627895124296467	0.134631542303386	324	209
ABR	-0.142445593881616	0.0102519021501481	0.0313560573334645	324	324
ABT1	0.102677541961897	0.0649017516668241	0.138440751534998	324	324
ABTB1	-0.00584470787740204	0.916535278234427	0.94799957323913	324	324
ABTB2	0.357150231495835	3.50604301283073e-11	1.29825644158027e-09	324	324
ACAA1	-0.0190143904496603	0.733128377000549	0.822815344306064	324	324
ACAA2	0.0413854631196377	0.457858739884003	0.599834290253082	324	324
ACACA	-0.0269077841305886	0.629411326473085	0.743470965970996	324	324
ACACB	0.0634131950900162	0.255048737895535	0.391765245733275	324	324
ACAD10	0.0677505691762811	0.223910712959905	0.356152074169651	324	324
ACAD11	0.0811229575529158	0.145124118754393	0.256784630605969	324	324
ACAD8	-0.1570633960852	0.0045994748150971	0.0161372924432554	324	324
ACAD9	-0.0828379951447518	0.136782719916549	0.246146721886189	324	324
ACADL	-0.120076461509078	0.0307071740010052	0.0765070496349777	324	148
ACADM	-0.360658880680214	2.18081092467528e-11	8.46194851335852e-10	324	324
ACADSB	-0.258624549572462	2.38460111077507e-06	2.50813915981894e-05	324	324
ACADS	-0.229408992161483	3.05754945002892e-05	0.000224579559789694	324	324
ACADVL	-0.237574801365681	1.54723866347203e-05	0.000124553027016791	324	324
ACAN	-0.00728590253545164	0.89605921747063	0.93496714483678	324	324
ACAP1	-0.186123727630613	0.000760611566241333	0.00357207733184987	324	324
ACAP2	-0.127529158496662	0.0216738517998801	0.0576658462874497	324	324
ACAP3	-0.139347097204275	0.0120452776002704	0.0358012417563592	324	324
ACAT1	-0.124010331902771	0.0256029499819923	0.0660942090367159	324	324
ACAT2	-0.0327878754685917	0.556492754263611	0.684932790564459	324	324
ACBD3	-0.351637820800355	7.30645295781732e-11	2.54296320987355e-09	324	324
ACBD4	0.166008910282091	0.00272260208188999	0.0105076834102188	324	324
ACBD5	-0.222717556257538	5.24721721792268e-05	0.000357920967707717	324	324
ACBD6	0.0200661133861792	0.718974031545779	0.812102194262407	324	324
ACBD7	-0.0433666070288533	0.436599636840929	0.580422418486648	324	324
ACCN1	0.121595695821261	0.0286412257836724	0.0722512832523477	324	291
ACCN2	0.161074030194284	0.00364758267151353	0.0133094744668406	324	324
ACCN3	-0.164520793187493	0.00297611965346341	0.0112902047796681	324	317
ACCN4	0.144740130702551	0.00908057724912967	0.0283383299143184	324	264
ACCN5	-0.0323173105046708	0.562174437337401	0.689781378980589	324	23
ACCSL	-0.0266432824191616	0.632785160996405	0.746349416786262	324	18
ACCS	0.110172053039737	0.0475387930396113	0.107941088348142	324	324
ACD	0.244242287934125	8.71189341754393e-06	7.63737511958734e-05	324	324
ACE2	0.217556470761136	7.87165709728208e-05	0.000508715155862549	324	324
ACER1	0.0999960742232722	0.0722593723420181	0.150678950481361	324	90
ACER2	-0.114570977658903	0.0392936238194197	0.0927740080516953	324	324
ACER3	-0.271032319906349	7.31775724953342e-07	9.0083958180668e-06	324	324
ACE	-0.0469428075288945	0.399693256837413	0.544571325664227	324	324
ACHE	0.273364829596062	5.82140206147563e-07	7.33511481902674e-06	324	324
ACIN1	-0.225779002595625	4.10664712561018e-05	0.000289704489848373	324	324
ACLY	-0.114001829663684	0.0402871629409574	0.0946344357916521	324	324
ACMSD	0.111137634492755	0.0456145972820196	0.104507054768238	324	68
ACN9	-0.168541744135699	0.00233587265744054	0.00924217454607944	324	324
ACO1	-0.306611669220025	1.76124501819767e-08	3.33306358845343e-07	324	324
ACO2	-0.182119915405715	0.000990995520295426	0.00445598906818259	324	324
ACOT11	0.106941031346029	0.0544779332877044	0.120288978185177	324	324
ACOT12	-0.10175481377556	0.0673609036233674	0.142656369661341	324	22
ACOT13	-0.165319605726107	0.00283748544358505	0.0108621203550118	324	324
ACOT1	0.00905322548783477	0.871044754789766	0.918250796354514	324	324
ACOT2	0.0131258114293441	0.813928080914891	0.879124044399535	324	324
ACOT4	0.123045887476295	0.0267814757057267	0.0685998074009913	324	324
ACOT6	-0.113838850988107	0.0405755437400966	0.0951988726247732	324	187
ACOT7	-0.0386215471715887	0.48846046981274	0.627373150787905	324	324
ACOT8	0.517209557051068	1.45845727502936e-23	5.55195418446271e-21	324	324
ACOT9	0.24069240514559	1.18525510165181e-05	9.94579259737077e-05	324	324
ACOX1	0.240203998705718	1.23608323370145e-05	0.000102764668673331	324	324
ACOX2	0.0373253256388671	0.503181333791729	0.640051054003808	324	324
ACOX3	0.129762984927442	0.0194603141431204	0.0528708370111265	324	324
ACOXL	-0.223898205792656	4.77587903626059e-05	0.000329977401475666	324	291
ACP1	0.0847086364272635	0.128109723786103	0.234158077778939	324	324
ACP2	-0.0246478848268626	0.658478797909965	0.766474403556177	324	324
ACP5	0.029972639494825	0.590892479400703	0.712640371651104	324	324
ACP6	-0.181648045381087	0.0010220214804867	0.00456062110149556	324	324
ACPL2	-0.125925020297209	0.0233950541744399	0.0614034867917047	324	324
ACPP	-0.445119781417267	3.58533025405036e-17	4.46362342005829e-15	324	323
ACPT	0.0720692027790801	0.195694761500336	0.321442202263692	324	111
ACRBP	-0.224231434821322	4.65025816967239e-05	0.000322762484111728	324	324
ACRC	0.226493147453156	3.87656076292386e-05	0.000275832208131121	324	324
ACRV1	0.00278500749837736	0.960173003372361	0.974812891277063	324	290
ACR	0.200054356967961	0.000290350621369265	0.00158420356946103	324	308
ACSBG1	0.0612671147997624	0.27151555587941	0.409996981358832	324	323
ACSBG2	0.088708213902686	0.110998777176424	0.209858719599553	324	250
ACSF2	0.195023684990777	0.000414272103931023	0.00214191961823955	324	324
ACSF3	0.129590326396912	0.019624103447076	0.0532604113794716	324	324
ACSL1	-0.215497283620733	9.2297625421539e-05	0.000584837226382639	324	324
ACSL3	0.0148778693066842	0.789637483301007	0.86319410681123	324	324
ACSL4	0.130811333513006	0.0184911133556888	0.0507179699149037	324	324
ACSL5	0.279217164184569	3.24828215361026e-07	4.38009163696969e-06	324	324
ACSL6	0.159343993660195	0.00403386816183814	0.0144866509912166	324	321
ACSM1	-0.13425329867012	0.0155985050883506	0.0441481853337004	324	314
ACSM2A	0.0521765470028474	0.349177501140194	0.494453725951079	324	59
ACSM2B	0.0736173382421891	0.186239810371713	0.310164651380452	324	41
ACSM3	-0.179027956090225	0.00121118412155603	0.00525430411707247	324	324
ACSM4	-0.0220854295307964	0.69206843436511	0.791420835254613	324	21
ACSM5	-0.00877307307469265	0.875002102104292	0.921312053784812	324	261
ACSS1	0.266462571617888	1.13852419863214e-06	1.31377046549202e-05	324	324
ACSS2	0.200371022351231	0.000283843714760815	0.00155384024714887	324	324
ACSS3	0.0408908376642204	0.463255220969782	0.604531419282538	324	321
ACTA1	0.0595785683175035	0.284970764808326	0.425029859055215	324	313
ACTA2	0.0779434965744874	0.161605949089607	0.278173022802502	324	324
ACTBL2	-0.0355079298186107	0.524207317862962	0.657610324617979	324	163
ACTB	0.0503917880858898	0.365931209156472	0.511121103955148	324	324
ACTC1	0.155280542478703	0.0050903815749881	0.0175730909098168	324	312
ACTG1	-0.0628555835511592	0.25925927341782	0.3965366706725	324	324
ACTG2	0.122874642844629	0.0269955349203521	0.0690409061690399	324	324
ACTL6A	0.0288683616644496	0.604646584061073	0.723702853318759	324	324
ACTL6B	0.0348259976880191	0.532210843957797	0.664298736121105	324	53
ACTL7A	-0.0800598546779463	0.150486085522444	0.263733693042655	324	24
ACTL7B	0.0162949994548975	0.770136936962476	0.848576783946093	324	82
ACTL8	-0.119692178605504	0.0312494902309378	0.0775361818903752	324	314
ACTL9	-0.0266116148417213	0.633189606813867	0.746648493886966	324	8
ACTN1	-0.0929941721453553	0.0947120909737039	0.185865553764694	324	324
ACTN2	0.0518302825172555	0.352389432587057	0.497684704484932	324	218
ACTN3	-0.0194663934431009	0.727033812259679	0.818590200425479	324	281
ACTN4	0.26178887344615	1.77431604282698e-06	1.93406310945816e-05	324	324
ACTR10	-0.135769625753639	0.0144553999023112	0.0414762488862515	324	324
ACTR1A	-0.0385943079490416	0.488767423385133	0.627563802679426	324	324
ACTR1B	-0.00772533125907411	0.889828995231044	0.931134189823737	324	324
ACTR2	0.0292861591910241	0.599425981547185	0.719565634004034	324	324
ACTR3B	0.12488623340465	0.0245715894753998	0.0638564544657396	324	324
ACTR3C	0.360525776864514	2.22068259836305e-11	8.5522202401939e-10	324	324
ACTR3	0.102193978644461	0.0661811352547542	0.140639352911203	324	324
ACTR5	0.504656094385195	2.44476226090659e-22	7.44524137763785e-20	324	324
ACTR6	-0.159595964976268	0.00397539955528004	0.0143104262951025	324	324
ACTR8	-0.0399706215456538	0.473388235480289	0.613533064484997	324	324
ACTRT1	-0.0255677601702813	0.646581805391839	0.757163206207492	324	34
ACVR1B	0.246610126175978	7.07618077498099e-06	6.41653680443192e-05	324	324
ACVR1C	-0.263473381416688	1.51357545640102e-06	1.68890790075863e-05	324	324
ACVR1	0.206053564201966	0.000187875514671796	0.00109185828723674	324	324
ACVR2A	0.0130218394252442	0.815375415947426	0.879907938977781	324	324
ACVR2B	0.00470267560755377	0.932800841694167	0.95797188793036	324	324
ACVRL1	-0.143219845644606	0.00984249723180663	0.0302910809551636	324	324
ACY1	-0.0616484444652556	0.268537877749628	0.406679465232491	324	324
ACY3	-0.0782032880065081	0.160208602008386	0.276392650928708	324	324
ACYP1	-0.126483691693613	0.0227826651900113	0.06013906620033	324	324
ACYP2	-0.0275293893471103	0.62151281886716	0.737050458271953	324	324
ADAD1	-0.034378592548147	0.537495089416924	0.668533791706441	324	8
ADAD2	-0.0308626202055307	0.579912875104557	0.703794316073443	324	183
ADAL	0.171458534508464	0.00195296458844084	0.00793231948785364	324	324
ADAM10	-0.172002334158532	0.00188826652577519	0.00771162283427271	324	324
ADAM11	-0.0742886823706076	0.182245823703015	0.305104539935824	324	315
ADAM12	0.0187607540490104	0.736555650637059	0.82490065654091	324	324
ADAM15	-0.347166452178566	1.31180770583271e-10	4.28502203580175e-09	324	324
ADAM17	0.0550015596563475	0.323667642717064	0.467084711495538	324	324
ADAM18	0.0692204198976644	0.213999410036894	0.344300677474444	324	22
ADAM19	0.120201930896651	0.0305318572490029	0.0761314156808842	324	324
ADAM20	-0.0195439343634676	0.725990005196803	0.81806638315425	324	226
ADAM21P1	-0.106225516117784	0.0561233144329928	0.123098172764664	324	164
ADAM21	-0.0943948465328697	0.0898234101532045	0.178580961402143	324	265
ADAM22	-0.046400789047849	0.405163649649435	0.549732609102098	324	324
ADAM23	0.0547233174069696	0.326125123323151	0.469809098041028	324	320
ADAM28	-0.154691575882646	0.00526262161261414	0.0180668738851365	324	324
ADAM29	-0.0137586995220024	0.805131812054521	0.874010650925103	324	78
ADAM2	-0.293903418064621	7.07314655841701e-08	1.16969871448508e-06	324	30
ADAM30	-0.137238536752148	0.0134188346329455	0.0389995348053378	324	9
ADAM32	0.108349994176026	0.0513549133098667	0.114866724177267	324	315
ADAM33	0.126391611286313	0.0228826349746589	0.0603385852302348	324	322
ADAM3A	0.0471579300901773	0.397534419303694	0.542403765516723	324	4
ADAM5P	0.139697739327127	0.0118293102286636	0.0352918155201801	324	3
ADAM6	-0.18560225801108	0.000787520641331359	0.003678379210749	324	324
ADAM7	-0.0136821899742964	0.806193909079295	0.874588065447725	324	3
ADAM8	-0.0920295603955967	0.0982005342950409	0.190932086864781	324	324
ADAM9	-0.111289654669185	0.0453176881748084	0.103923034918945	324	324
ADAMDEC1	-0.159181072260387	0.00407208567091976	0.0145899896671491	324	324
ADAMTS10	0.0240885233111298	0.665755717380647	0.77194437825386	324	324
ADAMTS12	0.0229456942532463	0.680720315717251	0.783148823063058	324	324
ADAMTS13	-0.0344147583298712	0.537066967352936	0.668302502126981	324	324
ADAMTS14	0.0179786273314985	0.747156793733252	0.833331571554525	324	324
ADAMTS15	-0.184091429398235	0.000870527722980097	0.00400095107415626	324	314
ADAMTS16	0.117868967184429	0.0339352914204316	0.0826971677542095	324	318
ADAMTS17	-0.0491725361349166	0.377658597904606	0.522597130060935	324	323
ADAMTS18	0.0182588247965764	0.743353331929915	0.830633881205344	324	305
ADAMTS19	-0.132238966342081	0.0172390226984413	0.047907686973978	324	215
ADAMTS1	0.0385020415382217	0.489807924190856	0.628298616699402	324	324
ADAMTS20	-0.0908180478526302	0.102725729139775	0.19761475299532	324	49
ADAMTS2	0.0204561920507465	0.713748253849701	0.808011158092168	324	324
ADAMTS3	-0.00891848946274745	0.872947599876735	0.919882764948628	324	323
ADAMTS4	0.0110800112241088	0.842516600771657	0.898199800477578	324	324
ADAMTS5	0.0372627137145712	0.50389826064286	0.64067480695134	324	324
ADAMTS6	0.0230225674369435	0.679709695517352	0.782577410734949	324	323
ADAMTS7	-0.025487460146223	0.647616827915915	0.757841042460557	324	324
ADAMTS8	0.0994834932806521	0.0737404430500952	0.153197453720762	324	321
ADAMTS9	-0.0941010016659624	0.0908318754720852	0.18011931618288	324	324
ADAMTSL1	0.0120522323106063	0.828902331537735	0.888702900546469	324	324
ADAMTSL2	0.248813920371552	5.82000192551948e-06	5.41131696175002e-05	324	324
ADAMTSL3	0.117294536087556	0.0348211831749215	0.084347200311744	324	321
ADAMTSL4	0.0358243052407758	0.5205151254573	0.654529088325959	324	324
ADAMTSL5	0.088065861540498	0.113618915300281	0.213547894831852	324	324
ADAP1	0.240073706064992	1.24998855724357e-05	0.000103572722857415	324	324
ADAP2	-0.11787845825412	0.0339208167983334	0.0826906798664531	324	324
ADARB1	-0.0592725093880528	0.287456845387133	0.42770657354467	324	324
ADARB2	0.0646243465846909	0.246066997044529	0.381731677625114	324	252
ADAR	-0.10283619388322	0.0644864508999054	0.137643874872075	324	324
ADAT1	0.00601566226085032	0.914103258003099	0.946417418316112	324	324
ADAT2	-0.0417214269337763	0.454213411232375	0.596428157568482	324	324
ADAT3	0.0831142399690926	0.135474292556092	0.244258458980585	324	324
ADA	0.176007124961339	0.00146894193483283	0.00620258225256311	324	324
ADCK1	-0.0019719836068302	0.97179383458917	0.981812839059492	324	324
ADCK2	0.110413990466452	0.0470503971343943	0.107028569440972	324	324
ADCK4	0.00300747455566821	0.956994568170786	0.973071742728575	324	324
ADCK5	0.0623760758188568	0.262918170644227	0.40049751349769	324	324
ADCY10	-0.0405096070558405	0.467438499310165	0.608226194297292	324	241
ADCY1	-0.0727223862102759	0.191663718501716	0.316719534831076	324	324
ADCY2	0.0996305131482889	0.0733131332026604	0.152488543842247	324	321
ADCY3	0.323531401580897	2.48912545097273e-09	5.81040546014211e-08	324	324
ADCY4	-0.17323412026438	0.00174889955618121	0.00721770792645596	324	324
ADCY5	0.0851086062229527	0.12631176764947	0.231555977090318	324	321
ADCY6	-0.232833018890679	2.30474819948911e-05	0.000175741489248409	324	324
ADCY7	-0.16848496221509	0.00234396314046944	0.00926862771985469	324	324
ADCY8	0.0683289366700413	0.219972451940046	0.351384335551421	324	62
ADCY9	-0.0485800611771629	0.38343961796604	0.528159991485475	324	324
ADCYAP1R1	0.00602400241331679	0.91398463015399	0.946350337582291	324	111
ADCYAP1	0.0957628898225555	0.0852458717793525	0.171837274121414	324	305
ADC	-0.135670730549972	0.0145276470705627	0.0416171886775382	324	324
ADD1	0.0262481149253669	0.637839877103963	0.750299522657057	324	324
ADD2	0.00551878441885853	0.921174045546406	0.950925707568301	324	295
ADD3	-0.0091372491187058	0.869858484173384	0.917408955949285	324	324
ADH1A	-0.0513122362947447	0.357229432109682	0.502583980711525	324	203
ADH1B	-0.0247620293123976	0.656997773125281	0.765376113407188	324	307
ADH1C	-0.053036846808129	0.341277804567068	0.486328856195027	324	322
ADH4	0.172780616495434	0.00179907640390594	0.00739313211860456	324	282
ADH5	-0.0589957189953033	0.289717688732025	0.430061623602311	324	324
ADH6	-0.0378642146175098	0.497033120315185	0.634923245782079	324	323
ADH7	-0.0594573406196701	0.285953746470383	0.426078615835998	324	13
ADHFE1	0.0438784725885398	0.431200413250135	0.575077011344846	324	317
ADI1	-0.10123750861258	0.0687726257569558	0.144913884533115	324	324
ADIG	-0.030221661413809	0.587810742894155	0.709927617790714	324	9
ADIPOQ	0.00260777454181289	0.962705622624852	0.976518462713756	324	134
ADIPOR1	-0.177588976166694	0.00132828283980652	0.00568136534441878	324	324
ADIPOR2	-0.0233226902218321	0.675769599744412	0.779355583019147	324	324
ADK	0.115791303154885	0.0372329889208462	0.0888841070535638	324	324
ADM2	0.0893103694562948	0.108585940121541	0.206500017744827	324	324
ADM	-0.0927242280879903	0.0956782117522423	0.187250701984473	324	324
ADNP2	-0.298934847736311	4.11183568973674e-08	7.19245198367932e-07	324	324
ADNP	0.416414174499168	5.08712817869225e-15	4.28509371477502e-13	324	324
ADORA1	-0.0280990595127807	0.614312119617583	0.731403128102373	324	323
ADORA2A	-0.0482048037639458	0.387128902962964	0.531946177575446	324	324
ADORA2B	-0.0344792275011686	0.536304219771085	0.667787061600147	324	324
ADORA3	-0.127460195864113	0.0217455252689355	0.0578332221817247	324	324
ADO	0.0838771441125426	0.131910791410833	0.239421566330296	324	324
ADPGK	-0.143132809496879	0.00988778484502767	0.0304060786237979	324	324
ADPRHL1	0.0170755279827864	0.759457002002735	0.841738597684442	324	324
ADPRHL2	-0.0995913226014188	0.0734268420638258	0.152692965506191	324	324
ADPRH	0.122449925331214	0.027532794611795	0.0701168881704782	324	324
ADRA1A	-0.0877241044069409	0.115032560317838	0.215498826806657	324	183
ADRA1B	0.119833192953881	0.0310495422068258	0.0771658114229901	324	313
ADRA1D	0.210685516757941	0.000133098291439825	0.000805712745887257	324	314
ADRA2A	0.0486072907677394	0.383172751005927	0.527976096767529	324	324
ADRA2B	-0.106105896779347	0.0564023663252705	0.123600668815314	324	324
ADRA2C	0.141954527279203	0.01051931948412	0.0320255197151884	324	324
ADRB1	-0.159624439155	0.00396884067182113	0.0142920140255956	324	318
ADRB2	-0.146724431471158	0.00816516029174873	0.0260398498429461	324	323
ADRB3	0.0791797450857877	0.155037742172901	0.2698471912699	324	199
ADRBK1	0.0664700801960877	0.232807807314701	0.366446449252108	324	324
ADRBK2	0.128767163864109	0.0204215625367075	0.0550367366118619	324	324
ADRM1	0.529589365724752	8.0488119297715e-25	3.97270392468976e-22	324	324
ADSL	-0.0916886412812747	0.0994575962193361	0.192883620766313	324	324
ADSSL1	-0.253629530544539	3.77305870882574e-06	3.70107518043635e-05	324	324
ADSS	-0.216074250270209	8.82853114203491e-05	0.000563380960530565	324	324
AEBP1	0.0773231794756895	0.16497948376723	0.282666877605373	324	324
AEBP2	-0.0392298314610645	0.481632856289003	0.620778902867614	324	324
AEN	-0.0126305674413188	0.820827673402516	0.883491044260933	324	324
AES	0.000707158038118851	0.989883373596454	0.993446632546228	324	324
AFAP1L1	-0.03040974233481	0.585488089086188	0.70803084275049	324	324
AFAP1L2	-0.296708205644971	5.23416893258659e-08	8.96283512288509e-07	324	324
AFAP1	-0.0228299175385223	0.682243461564169	0.784384131103296	324	324
AFARP1	-0.00349950631065904	0.949967292203293	0.96796224580039	324	323
AFF1	-0.161329693284448	0.00359342864335729	0.013148229204299	324	324
AFF2	-0.042604894089497	0.444705615397592	0.587411427785622	324	306
AFF3	-0.0248010407075827	0.656491907184737	0.764876827705819	324	322
AFF4	-0.0276217510492131	0.6203428784069	0.736123328318218	324	324
AFG3L1	0.011447522199717	0.83736450631841	0.894770871933761	324	324
AFG3L2	-0.395684866074382	1.37266983861432e-13	8.68114998574133e-12	324	324
AFMID	0.160281949744596	0.00382008126630258	0.0138242246190968	324	324
AFM	0.000431859635511712	0.99382169837491	0.995884404137457	324	24
AFP	0.182437566038477	0.00097060099523409	0.00438654034261617	324	149
AFTPH	0.13284493930737	0.0167303495518764	0.046822744150911	324	324
AG2	0.0675322937970275	0.225409974305162	0.357932812559818	324	324
AGAP11	0.0141058391405838	0.800317380505805	0.870933014758566	324	320
AGAP1	-0.0254110425385885	0.648602438393108	0.758452579630882	324	324
AGAP2	-0.304598425372657	2.20504687168204e-08	4.06793129775825e-07	324	324
AGAP3	0.221493936898889	5.78179932753049e-05	0.000389420611393215	324	324
AGAP4	0.0261977983692061	0.638484703656774	0.750745750453569	324	324
AGAP5	-0.0553274021564478	0.320805057055188	0.463968444831405	324	323
AGAP6	0.0306209428167537	0.582884994489197	0.705849344263004	324	324
AGAP7	0.0491651499386604	0.377730337337176	0.522623333164842	324	322
AGAP8	0.000858790489627934	0.987714270286492	0.992447977259645	324	324
AGA	0.080714580306703	0.147166356276057	0.259270026921016	324	324
AGBL1	-0.273663317503245	5.65258201727718e-07	7.1497035803196e-06	324	56
AGBL2	0.285912762822977	1.63873818014246e-07	2.40287572414222e-06	324	323
AGBL3	-0.0203890377726266	0.714646957530199	0.808737509965144	324	316
AGBL4	-0.437988473393328	1.28332893189629e-16	1.4433804663004e-14	324	233
AGBL5	0.208643898421814	0.000155080480308394	0.00092269855957459	324	324
AGER	-0.0973019393756521	0.0803225414727356	0.163882159189116	324	324
AGFG1	0.0628799167313603	0.259074538992801	0.396346289214972	324	324
AGFG2	0.139269431433861	0.0120935814283875	0.0359178461177692	324	324
AGGF1	-0.0935969984758168	0.0925826834341606	0.182737483156766	324	324
AGK	0.107753086198258	0.0526592791448491	0.117109361944982	324	324
AGL	-0.306621702176698	1.75926616491908e-08	3.33250466359553e-07	324	324
AGMAT	0.0883886227042251	0.112296384143914	0.211590538374584	324	324
AGPAT1	0.0325247974382519	0.559665768371585	0.687555631162138	324	324
AGPAT2	0.00873276585093248	0.875571728135431	0.92161769426996	324	324
AGPAT3	0.124347868777159	0.0252011734597883	0.0652186205564792	324	324
AGPAT4	-0.279737028527437	3.08220345354981e-07	4.18178323255781e-06	324	324
AGPAT5	-0.253398732316713	3.85302411593976e-06	3.76644999382852e-05	324	324
AGPAT6	0.0121121229856485	0.828065292718693	0.887997858462892	324	324
AGPAT9	-0.0144671301547775	0.795314694506244	0.867635953582314	324	324
AGPHD1	0.0260986172629243	0.639756545548317	0.751660779862829	324	324
AGPS	-0.314511209466346	7.17283897979772e-09	1.48988822250888e-07	324	324
AGR2	-0.419754066489992	2.9274158169194e-15	2.51948678677911e-13	324	324
AGR3	-0.471474078042831	2.46315196723919e-19	4.23983419056519e-17	324	323
AGRN	-0.0384555504943489	0.490332659156243	0.628798586939482	324	324
AGRP	-0.0322808615332542	0.562615689791864	0.690237222152461	324	118
AGTPBP1	-0.249050533751098	5.69853529757134e-06	5.31585797433669e-05	324	324
AGTR1	0.24245640156518	1.01772085740303e-05	8.70604337609894e-05	324	287
AGTR2	-0.0123590168218781	0.824616738274487	0.885547026210789	324	53
AGTRAP	-0.16664029283842	0.0026211011470899	0.0101774612017741	324	324
AGT	0.199237318488496	0.00030778730724119	0.00166374924818115	324	324
AGXT2L1	-0.0426846607815699	0.443852771278001	0.586598248668475	324	46
AGXT2L2	-0.038501341349254	0.489815824849971	0.628298616699402	324	324
AGXT2	0.091564273346067	0.0999193432321741	0.193513687435758	324	57
AGXT	0.121814669847101	0.0283535045435099	0.0717170486121617	324	306
AHCTF1	-0.131872901369345	0.0175528079094315	0.0486158993377915	324	324
AHCYL1	-0.295853656233886	5.73901327494464e-08	9.75139637575358e-07	324	324
AHCYL2	-0.132352886746633	0.0171423762988994	0.0476804886275208	324	324
AHCY	0.381496038241284	1.15099726315526e-12	5.93333094379122e-11	324	324
AHDC1	-0.188722988433287	0.000638713476551175	0.00307998374380767	324	324
AHI1	-0.262561365463193	1.64981471960694e-06	1.82040592946597e-05	324	324
AHNAK2	0.170531370026882	0.00206796072551068	0.00833033833160031	324	324
AHNAK	-0.144256873492958	0.00931688480234273	0.0289389196080926	324	324
AHRR	-0.0706866352583727	0.204430422364732	0.332314601015531	324	324
AHR	-0.018917329132241	0.734439301460941	0.823482410241858	324	324
AHSA1	-0.118086922571357	0.0336042149356283	0.0820621064212635	324	324
AHSA2	0.130841752350076	0.0184636302824128	0.0506496066297619	324	324
AHSG	0.184738583037305	0.000834030130158489	0.00385842113271448	324	228
AHSP	0.00367024595976462	0.947529638433139	0.966388196738139	324	88
AICDA	-0.065987760339704	0.236222934191227	0.370525592893451	324	164
AIDA	-0.185391873307883	0.000798623877304523	0.00372208586397477	324	324
AIF1L	-0.234404044009194	2.02153270411173e-05	0.000156330305966198	324	324
AIF1	-0.113106470244577	0.0418930365608923	0.0977685284983333	324	324
AIFM1	0.125823603091014	0.0235077349063483	0.0615849143026952	324	324
AIFM2	0.190519716263147	0.000565312457950842	0.00278090459869208	324	324
AIFM3	-0.0135872698939105	0.807512073538147	0.875558876188551	324	324
AIG1	0.245832530200446	7.57806264413319e-06	6.79075373656028e-05	324	324
AIM1L	0.280525338664997	2.84583809029383e-07	3.88760763647017e-06	324	324
AIM1	-0.21314197904669	0.000110523417368738	0.000685189804827487	324	324
AIM2	-0.0947339484687902	0.0886707959333176	0.176778971245848	324	318
AIMP1	0.108697816452725	0.0506073420761761	0.11347670326211	324	324
AIMP2	0.0543174193972408	0.329731671060175	0.473454114945319	324	324
AIPL1	-0.130632685273813	0.0186532402751607	0.0510918626327392	324	47
AIP	0.35202945315906	6.93831384314506e-11	2.43105945344307e-09	324	324
AIRE	0.244103111273237	8.81845931459096e-06	7.7137164000145e-05	324	212
AJAP1	-0.043570829664397	0.434440836713899	0.578127226574817	324	308
AK1	-0.046070598798814	0.4085178616244	0.553044116458419	324	324
AK2	-0.164112308446698	0.00304936397200388	0.011519496149965	324	324
AK3L1	0.183530943322161	0.000903322684545952	0.00412581276894027	324	324
AK3	0.03785954748939	0.497086196262741	0.634950071305475	324	324
AK5	0.0425194630227157	0.445620052510272	0.588266017968711	324	310
AK7	-0.398281189797647	9.19873891746721e-14	6.00953917066876e-12	324	324
AKAP10	-0.076167195120875	0.171406549882564	0.29159441860823	324	324
AKAP11	0.192565033562019	0.000491309106846656	0.00246713946474621	324	324
AKAP12	0.205410117293794	0.00019697333670707	0.00113808733219978	324	324
AKAP13	-0.186379511487428	0.000747725483031181	0.00352384342155771	324	324
AKAP14	-0.0598528567374197	0.282755086172921	0.422552991906461	324	171
AKAP1	0.237171601169753	1.60107957632777e-05	0.000128054021064276	324	324
AKAP2	0.175146830777107	0.00155105408972981	0.00650076555286928	324	323
AKAP3	-0.256944455714862	2.78550871825228e-06	2.86139829153108e-05	324	322
AKAP4	0.167328597989312	0.00251438176954505	0.00983834495515799	324	202
AKAP5	-0.384195241849965	7.74107689738381e-13	4.16398416260088e-11	324	324
AKAP6	0.0777377360050643	0.16271916344464	0.279700055608428	324	324
AKAP7	-0.120841983626614	0.0296507778818414	0.0743428940051996	324	324
AKAP8L	0.149838907290522	0.00689348273477949	0.0226183475443328	324	324
AKAP8	0.015398738813393	0.782454047361184	0.85724362782348	324	324
AKAP9	-0.0166294049263406	0.765555837198745	0.845131920018327	324	324
AKD1	0.0862819507876728	0.121150063555094	0.224211434935778	324	324
AKIRIN1	-0.118680127153448	0.0327170264528558	0.0804014324809783	324	324
AKIRIN2	0.278104586812481	3.63308628791954e-07	4.83140533454725e-06	324	324
AKNAD1	0.333687639579624	7.24561316042146e-10	1.94082425589368e-08	324	300
AKNA	-0.221862454857096	5.61562443304817e-05	0.000379390053420438	324	324
AKR1A1	-0.245691029959743	7.672960531834e-06	6.8633643799211e-05	324	324
AKR1B10	-0.148000242504298	0.00762091848013303	0.0245613938968143	324	318
AKR1B15	-0.0575972062664475	0.301322700894154	0.442543923303669	324	180
AKR1B1	0.0292303986359058	0.600121563303722	0.720007657773027	324	324
AKR1C1	0.0872990188056141	0.116810058868276	0.218157855957876	324	324
AKR1C2	0.0623266425995634	0.263297379715082	0.400871697796325	324	323
AKR1C3	0.170246068591919	0.00210457100615351	0.00844344163447732	324	324
AKR1C4	0.0810418356451644	0.14552806886057	0.257230835172335	324	291
AKR1CL1	0.170990218914697	0.00201029857370213	0.00813115248598971	324	137
AKR1D1	-0.0154222128751066	0.7821307403675	0.857031719101836	324	78
AKR1E2	0.067203413933662	0.22768239283833	0.360498802737961	324	315
AKR7A2	-0.221631560779208	5.71920586960981e-05	0.00038586121400452	324	324
AKR7A3	-0.176923376418829	0.00138588860734006	0.00588831615846671	324	324
AKR7L	-0.1514144099855	0.00632024722800118	0.0210338422794693	324	324
AKT1S1	0.0261354453153394	0.639284160360374	0.751328739199288	324	324
AKT1	-0.28860638257915	1.23811708383116e-07	1.88382226552175e-06	324	324
AKT2	0.191494675807737	0.000528834751335298	0.00262560418928574	324	324
AKT3	0.0645443502859501	0.246653343347712	0.382461454767975	324	324
AKTIP	0.270012593764223	8.082040924251e-07	9.79094247830774e-06	324	324
ALAD	0.0908204435719038	0.102716620556213	0.19761475299532	324	324
ALAS1	-0.192628828940781	0.000489152486864699	0.00245880484446082	324	324
ALAS2	-0.126026121434513	0.0232831893781925	0.0612025587545781	324	199
ALB	0.117424046862854	0.0346197528646684	0.083972308290174	324	157
ALCAM	-0.199757529570181	0.000296575933256786	0.00161327853773511	324	324
ALDH16A1	-0.196246242043122	0.000380294603639216	0.0019909896003804	324	324
ALDH18A1	0.0137286922149262	0.805548327610798	0.874239465650086	324	324
ALDH1A1	-0.153160804163978	0.00573505408517776	0.019422651089152	324	324
ALDH1A2	-0.207283423897275	0.000171569977363558	0.00100658793773314	324	308
ALDH1A3	0.121067248522377	0.0293459056789637	0.0737466297975228	324	324
ALDH1B1	0.00265052865992636	0.96209464060795	0.976031365087666	324	324
ALDH1L1	-0.33900617618074	3.72794627925836e-10	1.08044943774406e-08	324	318
ALDH1L2	0.00457356417487455	0.93464161616814	0.958945786543745	324	324
ALDH2	-0.000569274782643981	0.991855859589264	0.99482097388374	324	324
ALDH3A1	-0.12901827877037	0.0201753583680205	0.0544696152339015	324	324
ALDH3A2	-0.207369394458258	0.000170481208909181	0.00100138739773212	324	324
ALDH3B1	0.149194085896693	0.00714120330134145	0.0232729863928307	324	324
ALDH3B2	-0.271618526812614	6.91029277703081e-07	8.56538794748434e-06	324	319
ALDH4A1	0.178603869680654	0.00124466815460238	0.00538187114905071	324	324
ALDH5A1	0.0256302123580097	0.645777301675904	0.756623953043772	324	324
ALDH6A1	-0.410308892115332	1.37507610644836e-14	1.07587476391879e-12	324	324
ALDH7A1	-0.0250537705748548	0.653218529864716	0.76240924520472	324	324
ALDH8A1	0.0494049327679659	0.375405683864133	0.520297062556698	324	319
ALDH9A1	-0.217662164250515	7.80729335805879e-05	0.000505215338420313	324	324
ALDOA	-0.112454231825097	0.0430965221701532	0.0999007627202839	324	324
ALDOB	0.0977097939017726	0.0790571172157032	0.161884311087705	324	324
ALDOC	0.0109315657930072	0.844599557380504	0.89973351836977	324	324
ALG10B	0.213378251487935	0.00010855297899521	0.000673606965269647	324	324
ALG10	-0.143746800379615	0.00957221418039352	0.0295973101688362	324	324
ALG11	0.142520395579157	0.0102117008431504	0.0312427539706589	324	324
ALG12	-0.0627115082080894	0.260354935839225	0.397633358146552	324	324
ALG13	0.0607038425494707	0.275955006698883	0.414613233973767	324	324
ALG14	-0.0497794942294247	0.371792022302932	0.516827463587538	324	324
ALG1L2	-0.0273215933530096	0.624148439301767	0.7393787166953	324	227
ALG1L	-0.140045613509408	0.0116184325273742	0.0347832534602801	324	324
ALG1	-0.0713000340021806	0.200520476871818	0.327350129088258	324	324
ALG2	-0.140771669808188	0.0111889708938697	0.033742486112759	324	324
ALG3	0.117396301194742	0.034662822591225	0.0840458810868812	324	324
ALG5	0.243701972079626	9.13258697900681e-06	7.95684679795069e-05	324	324
ALG6	-0.207562604133435	0.000168057877308642	0.000989796394324478	324	324
ALG8	0.122703267809129	0.0272112272588595	0.069431070326002	324	324
ALG9	0.0217088046474336	0.697058579691953	0.795197935972925	324	324
ALKBH1	-0.120962895314287	0.0294868013510957	0.0740067494287992	324	324
ALKBH2	0.0987327104162959	0.0759542856465978	0.156844886748842	324	324
ALKBH3	0.201120948498108	0.000268972502535713	0.00148474921575417	324	324
ALKBH4	0.135512876556504	0.0146436228218759	0.0418706505501997	324	324
ALKBH5	-0.310960007932899	1.07768721289254e-08	2.15265573957698e-07	324	324
ALKBH6	0.141221995341507	0.0109297102713247	0.0331170388521158	324	324
ALKBH7	0.0579779642609519	0.298133029381831	0.43900123023826	324	324
ALKBH8	0.0284577359463887	0.609797259888021	0.72782253599538	324	324
ALK	0.017815095365119	0.749379454621411	0.834963768109357	324	210
ALLC	0.16329124253298	0.00320155863368485	0.0119891890188785	324	97
ALMS1P	-0.0353840771745959	0.525656343950529	0.65877602586266	324	208
ALMS1	-0.192921495482449	0.000479370969316164	0.00242070110653405	324	324
ALOX12B	-0.199293263046522	0.000306562928243623	0.00165803638376571	324	280
ALOX12P2	-0.000855189410336206	0.987765782767004	0.992447977259645	324	188
ALOX12	-0.0569574601818831	0.30673270887225	0.4490957079975	324	319
ALOX15B	-0.26534754803505	1.26661948980785e-06	1.44428184336097e-05	324	322
ALOX15	0.0460629137751701	0.408596124809964	0.553112240348303	324	317
ALOX5AP	-0.0461951704564556	0.407250481296195	0.551798283144811	324	324
ALOX5	-0.255506744794401	3.17896299134761e-06	3.20242098797587e-05	324	324
ALOXE3	-0.129553403955865	0.0196592843645182	0.0533308940654567	324	281
ALPI	-0.0586947975174079	0.292189122476808	0.432499472683183	324	319
ALPK1	-0.0450900793533182	0.418574916135926	0.562963070044209	324	324
ALPK2	-0.0580620166967398	0.297431944353696	0.438298618214948	324	324
ALPK3	-0.044332508293358	0.426443603014447	0.57029125264633	324	324
ALPL	-0.0947354875859838	0.0886655916190337	0.176778971245848	324	324
ALPPL2	-0.264650337644144	1.35360853323978e-06	1.53042830785903e-05	324	299
ALPP	-0.0978744556576046	0.0785508266637956	0.161097556341674	324	265
ALS2CL	0.154987959424971	0.00517530156403795	0.0178041526694701	324	324
ALS2CR11	-0.0342389317577483	0.539149961347853	0.669914105064491	324	269
ALS2CR12	0.0274704617580892	0.622259749450476	0.737671082786691	324	256
ALS2CR4	-0.143073361718743	0.00991882348786982	0.0304785953030709	324	324
ALS2CR8	0.14964307547847	0.00696789022871265	0.0228110698816527	324	324
ALS2	-0.0511680089386401	0.358584298901786	0.50384448550089	324	324
ALX1	-0.0206060646450806	0.711743984717523	0.806697519466554	324	113
ALX3	0.0188595909016617	0.735219488356487	0.824010291700638	324	323
ALX4	0.00922416257398085	0.868631720824399	0.916408085792196	324	45
AMAC1L2	-0.103569042868144	0.062596322080698	0.134319153993216	324	187
AMAC1L3	-0.0743744440240234	0.181740196408021	0.304696502536609	324	131
AMAC1	0.0187081698135247	0.737266853488011	0.825510343616447	324	30
AMACR	0.267181106141384	1.06265533149374e-06	1.23664093397522e-05	324	324
AMBN	-0.0605616378450466	0.277083545650951	0.416087754981079	324	53
AMBP	0.087247448328832	0.117027153626269	0.218522073958305	324	311
AMBRA1	0.192620118204438	0.000489446436785346	0.00245903355740252	324	324
AMD1	-0.147152115428368	0.00797897698851589	0.0255166666824961	324	324
AMDHD1	0.100371523850205	0.0711899902532909	0.148917452928658	324	312
AMDHD2	0.245471903921381	7.82215350809146e-06	6.97711183975059e-05	324	324
AMELX	0.280775174903961	2.77463514907682e-07	3.80623026860538e-06	324	262
AMELY	-0.0762083292461632	0.171174695809439	0.291325174408721	324	28
AMFR	0.364684218535054	1.25582825240483e-11	5.10454214709521e-10	324	324
AMHR2	-0.0842043734948545	0.130404650789225	0.237235553935549	324	138
AMH	-0.237900055093644	1.50506280216913e-05	0.00012175201540228	324	311
AMICA1	-0.110885009417223	0.0461116045311748	0.105401756546721	324	324
AMIGO1	0.0789315443175522	0.156339982969151	0.27144548398161	324	324
AMIGO2	0.14344189848589	0.00972778855101655	0.0300033615405691	324	324
AMIGO3	-0.224520893942152	4.54367508890444e-05	0.000316697353467829	324	324
AMMECR1L	0.187027063057031	0.000715999322044644	0.00338828749220027	324	324
AMMECR1	-0.00052273439697701	0.99252165387346	0.995218457448983	324	324
AMN1	-0.0776013909984156	0.163459988024119	0.280680990886315	324	324
AMN	-0.168720217689272	0.00231060858388142	0.00915868981136016	324	324
AMOTL1	0.0363232486207561	0.51471953682306	0.64938643922323	324	324
AMOTL2	0.497675005170208	1.11565505028805e-21	2.91487327544083e-19	324	324
AMOT	-0.0254696136631897	0.647846951346257	0.757972126124426	324	324
AMPD1	-0.0800310771198112	0.150633292745938	0.263944943782053	324	243
AMPD2	0.0395534325324025	0.478021806232127	0.617612535367466	324	324
AMPD3	0.0166031967537364	0.765914576870393	0.845361102055436	324	324
AMPH	0.00530708048036527	0.924188602561031	0.952977725045351	324	321
AMTN	0.0221881896894909	0.690709195356158	0.790277355186125	324	19
AMT	0.14368287588841	0.00960464710113109	0.0296836829612631	324	324
AMY1A	0.0319978478730434	0.566047513036243	0.693065800847811	324	240
AMY2A	0.0613077338545411	0.271197308167763	0.409703939188039	324	189
AMY2B	0.0624959266883478	0.262000336478865	0.399414158620525	324	324
AMZ1	0.0204838277143965	0.713378529526355	0.807717668133284	324	311
AMZ2P1	0.189869987768444	0.000590902239538571	0.0028831426748006	324	324
AMZ2	0.325331126014511	2.00680636497609e-09	4.82712318353063e-08	324	324
ANAPC10	0.116076947799229	0.036764101947487	0.0879875949764847	324	324
ANAPC11	0.179624860247084	0.00116545709416713	0.00508602803770687	324	324
ANAPC13	0.0759593685460664	0.17258155122634	0.293039269731121	324	324
ANAPC16	0.0592077967072633	0.287984358809014	0.428358833724944	324	324
ANAPC1	-0.0140904279727964	0.800530957224988	0.871007907701638	324	324
ANAPC2	-0.199679604189057	0.000298230748812217	0.00162094389696261	324	324
ANAPC4	-0.0710024859351265	0.202410278212302	0.329906254196173	324	324
ANAPC5	-0.0359677938574257	0.51884497931926	0.65308813191636	324	324
ANAPC7	0.0190952232546986	0.732037227968822	0.822119421743041	324	324
ANGEL1	0.0611030436333422	0.272803633494138	0.411189212290905	324	324
ANGEL2	0.0293357526831326	0.598807636028411	0.719215894374274	324	324
ANGPT1	0.0409004732948998	0.463149758092168	0.604466104175234	324	323
ANGPT2	-0.0949237348162294	0.0880309047393096	0.175928496649635	324	324
ANGPT4	0.0743628962912404	0.181808218269101	0.304732741798209	324	138
ANGPTL1	0.142120103816794	0.0104284701947095	0.0318223473877407	324	317
ANGPTL2	0.0596497356109691	0.284394761698604	0.424330617910897	324	324
ANGPTL3	0.00592099799795721	0.91544986720172	0.947208471338506	324	157
ANGPTL4	-0.089677482203684	0.107135308219825	0.204406479122419	324	324
ANGPTL5	0.0170525423610411	0.759770872698681	0.841850292615295	324	152
ANGPTL6	0.0469622228793402	0.399498128696707	0.544445126165323	324	316
ANGPTL7	0.119307467827111	0.0318005828521233	0.0785491062587697	324	197
ANG	-0.41129173866217	1.17327072329032e-14	9.40279107997246e-13	324	324
ANK1	-0.154652530277155	0.00527422337898559	0.0180979863707781	324	324
ANK2	0.0480275644446959	0.38887887066152	0.533757956229703	324	324
ANK3	0.0901677317579383	0.105221985705828	0.201515983653914	324	324
ANKAR	0.141012588399368	0.0110496012787525	0.0334036129066746	324	323
ANKDD1A	-0.0173471886534558	0.755750451545913	0.839746291796315	324	324
ANKFN1	0.0158462645491019	0.776296801656355	0.853331585339158	324	221
ANKFY1	-0.323296386502083	2.55986166936515e-09	5.95198713759417e-08	324	324
ANKHD1-EIF4EBP3	-0.236590501695143	1.68181166425931e-05	0.000133754366789928	324	324
ANKHD1	0.0919718365811777	0.098412484950194	0.191250259138925	324	324
ANKH	0.239645624077203	1.29672848663198e-05	0.00010690853974544	324	324
ANKIB1	0.0360209754887558	0.51822666845684	0.652604930472877	324	324
ANKK1	0.222701875818862	5.25376275705574e-05	0.000358120639724237	324	305
ANKLE1	0.0678260923886935	0.223393625325016	0.355472412645393	324	319
ANKLE2	0.0898231124785461	0.106564106657951	0.203593909014008	324	324
ANKMY1	0.0587128117946138	0.292040777791623	0.432317319502331	324	324
ANKMY2	-0.0117866674419639	0.832616213362219	0.891525825904967	324	324
ANKRA2	0.124127363789054	0.0254630245012673	0.0658102324066571	324	324
ANKRD10	0.203472943905913	0.000226912746552863	0.00128335366228969	324	324
ANKRD11	0.052333880880502	0.347724213843238	0.49292472164329	324	324
ANKRD12	-0.147681516795563	0.0077537597638564	0.0249084184559457	324	324
ANKRD13A	-0.0222335480542769	0.690109542147442	0.790093602475917	324	324
ANKRD13B	0.126442284326678	0.0228275734772476	0.060225485403454	324	324
ANKRD13C	-0.293159136991897	7.65733003547646e-08	1.2506340598371e-06	324	324
ANKRD13D	0.172630831975713	0.00181593607986599	0.00745622375045577	324	324
ANKRD16	0.162342087804721	0.00338606033660415	0.0125583130816175	324	324
ANKRD17	-0.159600063734038	0.00397445482393235	0.0143096277263988	324	324
ANKRD19	0.157284000914122	0.00454179693610826	0.0159723891559653	324	324
ANKRD1	0.0954917791618056	0.0861377879394115	0.173176671974472	324	228
ANKRD20A3	-0.0166643740257427	0.765077255166291	0.844939983598344	324	313
ANKRD20A4	-0.00156697979891952	0.97758507242934	0.985601329771763	324	190
ANKRD20B	0.0246539621617499	0.658399910799822	0.766474403556177	324	298
ANKRD22	0.09385339767134	0.0916886622116773	0.181439868189768	324	324
ANKRD23	0.0951203717722217	0.0873718305883184	0.174929239050851	324	324
ANKRD24	-0.0890615961666331	0.109577719338313	0.207827053205126	324	324
ANKRD26P1	0.0337005206060515	0.545553401767514	0.675618836122732	324	86
ANKRD26	0.0518534498480131	0.352173954415165	0.497557877927927	324	324
ANKRD27	0.338025337330582	4.21801812500536e-10	1.19109370591271e-08	324	324
ANKRD28	-0.201580903733874	0.000260214540792565	0.00144284225069715	324	324
ANKRD29	0.0811966457184757	0.144757926727737	0.256419074682375	324	323
ANKRD2	-0.0640482600820071	0.250311276256271	0.386528724041881	324	174
ANKRD30A	0.0311940812288042	0.57584814890103	0.700575900889177	324	15
ANKRD30B	-0.33880305120794	3.8246642778425e-10	1.10202662852827e-08	324	183
ANKRD31	0.118300924334183	0.033281823480849	0.0815173267417759	324	216
ANKRD32	-0.268979138675883	8.93438872925584e-07	1.06732785090899e-05	324	324
ANKRD33	-0.0234023987604069	0.674724642270268	0.778694863207787	324	234
ANKRD34A	-0.0238218071565422	0.669236630415113	0.774483431690567	324	323
ANKRD34B	-0.117990295121183	0.0337506521704614	0.0823485960451476	324	137
ANKRD34C	0.0392805056321707	0.481066411702556	0.620371962192319	324	97
ANKRD35	0.0557648217367311	0.316988215901496	0.459816622467919	324	322
ANKRD36BP1	-0.170384765619562	0.00208669994406819	0.00838875414151703	324	324
ANKRD36B	-0.137612179914175	0.0131658309029916	0.0383995318586589	324	323
ANKRD36	-0.116653663335353	0.0358326649258544	0.0861507444308318	324	324
ANKRD37	-0.142912518597907	0.0100032357938912	0.0306855807438518	324	324
ANKRD39	0.0246769919727759	0.658101005684702	0.766269583182455	324	324
ANKRD40	0.136090625679792	0.0142230642917422	0.0409282683028109	324	324
ANKRD42	-0.142614091043243	0.0101615423995427	0.0311037160660193	324	324
ANKRD43	0.338212343298133	4.11999056852391e-10	1.17153051804424e-08	324	324
ANKRD44	-0.188027055127802	0.000669443054851741	0.00320629694429959	324	324
ANKRD45	-0.391495931953689	2.59924000035499e-13	1.54975770503094e-11	324	305
ANKRD46	0.177534860396104	0.00133288295846813	0.005696117910811	324	324
ANKRD49	0.250573549560966	4.9726115226409e-06	4.73234832166715e-05	324	324
ANKRD50	-0.0354201474845822	0.52523412551272	0.65842289271204	324	324
ANKRD52	-0.221698884109545	5.68881939407679e-05	0.000384072919187415	324	324
ANKRD53	0.00220941336976981	0.968399443213091	0.979830771159359	324	295
ANKRD54	-0.0724234753990572	0.193500801476223	0.318903369013556	324	324
ANKRD55	-0.0732301908530297	0.188572118370327	0.312838173243431	324	263
ANKRD56	0.0107669428921635	0.846910777756269	0.901322518585233	324	324
ANKRD57	0.239301733609079	1.33547329635016e-05	0.000109600720983629	324	324
ANKRD58	-0.0982364325082276	0.0774470760142651	0.159246376825842	324	324
ANKRD5	-0.037057089811101	0.506256490335791	0.642476421733362	324	324
ANKRD6	0.0561070036374857	0.314023153148435	0.4565617566341	324	324
ANKRD7	0.116232485027321	0.0365108987154771	0.0874662035668485	324	86
ANKRD9	0.0034942729836865	0.950042016007229	0.967970153209961	324	324
ANKS1A	0.0139692548105718	0.802210759754854	0.872035254769212	324	324
ANKS1B	0.100342206993408	0.0712730251479926	0.149028153882382	324	271
ANKS3	0.0783835471239423	0.159244393113066	0.275064813409524	324	324
ANKS4B	0.0294154807208579	0.597814168503132	0.718327756799775	324	323
ANKS6	-0.0261275056756618	0.639385988038533	0.751403801544927	324	324
ANKZF1	-0.00864036836806679	0.876877741002545	0.922417975516347	324	324
ANLN	-0.140059186238865	0.0116102725993698	0.0347673594036954	324	324
ANO10	0.0972533475538323	0.080474390023537	0.164124309758491	324	324
ANO1	-0.197849141647264	0.000339667750860107	0.00180745245383759	324	324
ANO2	-0.149143953236169	0.00716079194467058	0.0233253046807231	324	323
ANO3	0.0826142843214241	0.137849415401058	0.247616077846093	324	220
ANO4	-0.0172277488451976	0.757379410157135	0.840282783547836	324	299
ANO5	0.00339598120527449	0.951445550885028	0.969119310474896	324	310
ANO6	0.120020898434603	0.0307850860191915	0.0766336491134173	324	324
ANO7	-0.447850561065166	2.1826972957923e-17	2.82395378890252e-15	324	324
ANO8	-0.232454343922793	2.37842875428545e-05	0.000181080758427233	324	324
ANO9	0.287285341573799	1.42111766553007e-07	2.1135254837842e-06	324	324
ANP32A	-0.124363263881024	0.0251829786327073	0.0651885787935714	324	324
ANP32B	-0.172129410807526	0.00187343293682544	0.00765895123613304	324	324
ANP32C	0.00655328657506325	0.906460261864764	0.941761448780402	324	319
ANP32D	0.0214675348913122	0.700262203078903	0.797932898339102	324	113
ANP32E	-0.37154223027413	4.81720254651421e-12	2.14766946865425e-10	324	324
ANPEP	0.012195994238099	0.82689342544014	0.887077571893972	324	324
ANTXR1	0.0620526264313303	0.265406207541756	0.403294379234595	324	324
ANTXR2	-0.063532456521869	0.254154370960042	0.390793893035369	324	324
ANTXRL	-0.0753810466715565	0.17588278810017	0.297212035199626	324	19
ANUBL1	-0.0912446962401702	0.101113658910235	0.195348458124534	324	324
ANXA10	-0.14085163358625	0.0111425411118855	0.0336383409043423	324	142
ANXA11	0.19241121013084	0.000496545495687841	0.00248870887226322	324	324
ANXA13	-0.0493565231654469	0.375874296618027	0.520783348607395	324	324
ANXA1	-0.176863137748902	0.00139121365914428	0.00590840471631861	324	324
ANXA2P1	0.138428452757031	0.0126276680126269	0.0371694703806618	324	324
ANXA2P2	0.0883491665756657	0.112457406551263	0.211827420561638	324	324
ANXA2P3	0.111843422845902	0.0442498050455356	0.10208914812079	324	323
ANXA2	0.100765509304086	0.0700817336982344	0.147080992213375	324	324
ANXA3	0.28798463285216	1.32122574207552e-07	1.98736045322073e-06	324	324
ANXA4	0.125430398681283	0.0239490526082341	0.0625094272652946	324	324
ANXA5	0.107997423583416	0.0521220576753227	0.116175670722105	324	324
ANXA6	0.271106122729166	7.26521808510639e-07	8.95485628858537e-06	324	324
ANXA7	-0.111155188151137	0.045580230302525	0.10445249581367	324	324
ANXA8L1	0.0654143689575212	0.240328596966	0.375181748970187	324	15
ANXA8L2	0.0465739680285157	0.403410994488738	0.548154903617831	324	266
ANXA8	0.0316267015211741	0.57056313368542	0.696276261099987	324	284
ANXA9	0.440245339844613	8.59959010506713e-17	1.00727151556097e-14	324	324
AOAH	0.309762636681502	1.234756030367e-08	2.42720909842251e-07	324	324
AOC2	-0.11078516499934	0.0463092831520487	0.105694945231731	324	323
AOC3	0.0842139688510383	0.130360687460719	0.237177372085012	324	324
AOX1	0.181667855637389	0.00102070114365707	0.00455575628831831	324	322
AOX2P	-0.128703203143233	0.0204846877035861	0.0551693051826512	324	44
AP1AR	0.0431511634846893	0.438883704486916	0.582363784040656	324	324
AP1B1	-0.128058615065388	0.0211303684966987	0.0565313751036831	324	324
AP1G1	-0.163408711792715	0.00317937004181048	0.0119128582202609	324	324
AP1G2	-0.123920016382518	0.0257113850124775	0.0663134627205924	324	324
AP1M1	0.361246566152925	2.01295086042963e-11	7.82836194149399e-10	324	324
AP1M2	0.0020337744675423	0.970910396162849	0.981220773576535	324	324
AP1S1	0.203922062827547	0.000219615186826413	0.00124921914460599	324	324
AP1S2	0.082327160860151	0.139227812808106	0.249320015575998	324	324
AP1S3	-0.017367574375036	0.755472532214099	0.839673148522072	324	324
AP2A1	0.0183741040836636	0.741790307801686	0.829402346528151	324	324
AP2A2	-0.0191329489625122	0.731528159070771	0.821864838705113	324	324
AP2B1	-0.205047589443137	0.000202279009611053	0.00116398633582872	324	324
AP2M1	-0.0799534199257383	0.151031081525236	0.264454688968779	324	324
AP2S1	0.00482746550706573	0.931022020182093	0.956983118158922	324	324
AP3B1	-0.173562734255214	0.00171334467596382	0.00708791177862149	324	324
AP3B2	0.120091417336099	0.0306862313522661	0.0764644951684425	324	287
AP3D1	-0.00549769429335322	0.921474308432411	0.951021060240854	324	324
AP3M1	0.0620929323392215	0.265095289120219	0.403007545360166	324	324
AP3M2	-0.030273713903169	0.587167510556032	0.709237299942437	324	324
AP3S1	-0.0497416466962019	0.372156186269174	0.517059583061402	324	324
AP3S2	0.0946535428745227	0.0889430173920725	0.177243197297278	324	324
AP4B1	-0.246526281345349	7.1287348338696e-06	6.45827487581001e-05	324	324
AP4E1	-0.112726361874995	0.0425909080039219	0.0989190453992296	324	324
AP4M1	0.346554708007141	1.42014337198678e-10	4.56014776382023e-09	324	324
AP4S1	-0.158430632911593	0.0042523783823206	0.0151368153350182	324	324
APAF1	-0.178089170867018	0.00128644874249875	0.00553231650179507	324	324
APBA1	-0.188413887888578	0.000652197239474824	0.00313736193326953	324	324
APBA2	0.00275704630509472	0.960572536637628	0.974925555323774	324	324
APBA3	0.18809032585216	0.000666593748196176	0.00319574309652296	324	324
APBB1IP	-0.126863779015742	0.0223739992576778	0.0592114264341489	324	323
APBB1	0.24233777289364	1.02824172983074e-05	8.78465474406542e-05	324	324
APBB2	0.0706331415689475	0.204774002248583	0.33271783423711	324	324
APBB3	-0.11549305967283	0.0377279543340881	0.0898520304633634	324	324
APC2	-0.105151940812655	0.0586691755736367	0.127555722682611	324	323
APCDD1L	0.0666450167032218	0.231577804733857	0.364941991448466	324	286
APCDD1	0.29342015085648	7.44735496050278e-08	1.2213785537958e-06	324	324
APCS	0.0547615635788175	0.325786613179903	0.469521470705887	324	20
APC	-0.130420821337516	0.0188471144068043	0.0515444362645331	324	324
APEH	-0.146334915548325	0.00833808516160415	0.0264761622993189	324	324
APEX1	-0.132243709573389	0.0172349892229706	0.047907686973978	324	324
APEX2	0.267260513654636	1.05457440582613e-06	1.22940520396515e-05	324	324
APH1A	-0.0668254685837757	0.230313843307656	0.363590599591279	324	324
APH1B	0.05803725380361	0.297638378657279	0.438504890259068	324	324
API5	-0.0483661774056385	0.385539749649522	0.530351587513015	324	324
APIP	-0.052024974935626	0.350581191969894	0.495732173372674	324	324
APITD1	-0.215308716594268	9.3645691685456e-05	0.000591674582481201	324	324
APLF	0.323010695806162	2.64847736996177e-09	6.09611738818525e-08	324	324
APLNR	-0.0466687847880448	0.402453320672714	0.547455902407046	324	324
APLN	-0.123395714874815	0.0263487153000868	0.0676927734413003	324	324
APLP1	0.0111898725750513	0.840975753292558	0.897009943543802	324	323
APLP2	0.202720838746033	0.00023964287548904	0.00134624810926537	324	324
APOA1BP	0.0602306032985478	0.27972275149977	0.419097174230847	324	324
APOA1	0.154651845528665	0.00527442704587113	0.0180979863707781	324	288
APOA2	0.111823528766898	0.0442877993095179	0.102141091382023	324	162
APOA4	0.0834715787483654	0.133796066551307	0.242070481435254	324	97
APOA5	0.126505471794875	0.0227590742970157	0.0601008372077676	324	108
APOB48R	-0.294130314406425	6.90377135634032e-08	1.14455740367468e-06	324	324
APOBEC1	-0.0619759478119911	0.265998393808979	0.403946160755562	324	323
APOBEC2	0.108646858647787	0.0507162945360474	0.113680544202947	324	300
APOBEC3A	-0.0101286243369984	0.855884665687132	0.907550226685977	324	324
APOBEC3B	0.0396799091363766	0.476614474089028	0.616357451792795	324	324
APOBEC3C	0.238379307061622	1.44490115325542e-05	0.000117316728173466	324	324
APOBEC3D	-0.0102439616969988	0.854261770964383	0.90661118144113	324	324
APOBEC3F	0.041200235226676	0.459875496730501	0.601508561984616	324	324
APOBEC3G	0.0444883888446091	0.424817534792754	0.568808380764513	324	324
APOBEC3H	-0.0570411610962727	0.306021273748875	0.448253005317373	324	312
APOBEC4	-0.123358885811126	0.0263939903071885	0.0677914932049821	324	283
APOB	0.203585274766933	0.000225066575442355	0.00127582842522377	324	256
APOC1P1	0.0541684037031308	0.331062155977502	0.474975602534267	324	75
APOC1	0.0318325360519839	0.568056700192106	0.69441625272048	324	324
APOC2	0.305710160906744	1.9481140239766e-08	3.64833652834597e-07	324	324
APOC3	0.0819257476795509	0.141172556172317	0.251893884030198	324	74
APOC4	0.0222242234830987	0.690232800394511	0.790175024098185	324	145
APOD	0.118417653897654	0.0331070845699529	0.0812087656830506	324	324
APOE	-0.00771060554588338	0.890037669011548	0.931248779432507	324	324
APOF	-0.135067814933046	0.0149749958233518	0.0426579424842781	324	104
APOH	0.116977190829649	0.0353189706740925	0.0852630892306143	324	282
APOL1	-0.080675877613846	0.147361031963313	0.259497520479831	324	324
APOL2	-0.0631420199603066	0.257090438187154	0.39416816853185	324	324
APOL3	-0.0601823519415298	0.280108855628501	0.419516894693665	324	324
APOL4	-0.231920553393454	2.48608756822361e-05	0.000187975948865494	324	324
APOL5	-0.0360107732406141	0.518345254463171	0.652671223974205	324	45
APOL6	-0.151589333932289	0.00625931218148712	0.020876678118372	324	324
APOLD1	0.0600166182679749	0.281437789491098	0.420933966224125	324	324
APOM	0.258537199797129	2.40400906061915e-06	2.52392827130095e-05	324	324
APOOL	0.00421467535823936	0.939760182157442	0.962167828995891	324	324
APOO	0.0747974464320397	0.179261439135129	0.301485147636354	324	324
APPBP2	-0.0919815186439967	0.0983769089343221	0.191199893211086	324	324
APPL1	-0.169509326161026	0.00220186383564615	0.0087750945493488	324	324
APPL2	0.0770011455569979	0.166751510029598	0.285071780035918	324	324
APP	-0.0167140882300513	0.764397027456215	0.84470714891396	324	324
APRT	-0.00674068171014146	0.903798196291634	0.939636832751728	324	324
APTX	-0.0637095024025172	0.252830676152207	0.3894772945084	324	324
AQP10	-0.230958805468277	2.69180192443201e-05	0.000201072524883515	324	148
AQP11	0.0998331147721427	0.0727275818486613	0.151509417248395	324	324
AQP12A	0.0685659578575691	0.218372885388567	0.349590882835963	324	220
AQP12B	0.0752937095032523	0.176385381779982	0.297948468947253	324	315
AQP1	0.186113832154943	0.00076111418771318	0.00357358997765237	324	324
AQP2	0.0160910112622327	0.772935356201423	0.850767563911924	324	183
AQP3	-0.444157842592382	4.26572886718735e-17	5.24472688981203e-15	324	324
AQP4	-0.066425789661032	0.233119950599468	0.366850260125325	324	141
AQP5	-0.0542045332467402	0.330739256792014	0.474659870093375	324	302
AQP6	0.110126946495187	0.0476303166290618	0.108099302645297	324	314
AQP7P1	0.285903026130228	1.6403908929855e-07	2.40351870663567e-06	324	309
AQP7P3	0.259656520877909	2.16635356997562e-06	2.31299724475013e-05	324	220
AQP7	-0.0186175566156108	0.738492924087047	0.826509155442025	324	324
AQP8	0.0643484417723657	0.248093400455849	0.384122711147714	324	298
AQP9	-0.0230399402884475	0.679481381021112	0.78240555740288	324	323
AQPEP	0.0436189792766545	0.433932751456869	0.577757580511728	324	283
AQR	-0.161333213792087	0.00359268804428323	0.0131481167728413	324	324
ARAF	0.144853763253767	0.00902579159661475	0.0282252024208183	324	324
ARAP1	0.165586042989788	0.00279256711407194	0.0107190663753984	324	324
ARAP2	-0.0935552338148481	0.0927289674667632	0.182953245390668	324	324
ARAP3	0.036633253419209	0.511135492165703	0.646510446478022	324	324
ARCN1	-0.0250206357684375	0.653647318025393	0.762688715053681	324	324
ARC	-0.0417315489803935	0.454103836682557	0.596323832236381	324	317
AREG	0.30926851742177	1.30583521021947e-08	2.5467002942162e-07	324	324
ARF1	-0.105841693346062	0.0570227838104929	0.124675772873902	324	324
ARF3	-0.112802696569607	0.0424499791121453	0.0987541380879164	324	324
ARF4	-0.154265806735981	0.00539037982868243	0.0184192247037405	324	324
ARF5	0.253461896022231	3.83098032905642e-06	3.74980231090578e-05	324	324
ARF6	-0.243292880896577	9.46388484659106e-06	8.19858208044946e-05	324	324
ARFGAP1	0.487600045470793	9.39187500406456e-21	2.11263824665293e-18	324	324
ARFGAP2	0.144556395089952	0.00916978704596656	0.0285671914659912	324	324
ARFGAP3	-0.121945250479319	0.02818311043533	0.0713772608837459	324	324
ARFGEF1	0.0953897359257721	0.0864754333894646	0.173626250526874	324	324
ARFGEF2	0.342635676119601	2.35149079253673e-10	7.11739453184472e-09	324	324
ARFIP1	0.00696926257969052	0.900552520964492	0.937558865704827	324	324
ARFIP2	-0.0559024292391125	0.315793634154087	0.458496038439208	324	324
ARFRP1	0.526612045147422	1.63322573088126e-24	7.34765985063511e-22	324	324
ARG1	-0.0784996447817497	0.158625702605386	0.274307310480791	324	188
ARG2	-0.072480405447635	0.193149925148388	0.318431145857612	324	324
ARGFXP2	0.087007374266009	0.118041939922312	0.219865050832228	324	261
ARGFX	-0.0660724302737857	0.235620879862327	0.369991695769852	324	9
ARGLU1	0.129937882362547	0.0192956142144061	0.0525170745736518	324	324
ARHGAP10	-0.0004366232242135	0.993753550555127	0.995866528286272	324	324
ARHGAP11A	-0.349514396463399	9.65844209059185e-11	3.2681856612524e-09	324	324
ARHGAP11B	-0.295880116654577	5.72269953865448e-08	9.73203070168947e-07	324	324
ARHGAP12	0.0678052138447424	0.223536490129717	0.355642567281607	324	324
ARHGAP15	-0.0995616349143169	0.073513074526216	0.152824124159467	324	324
ARHGAP17	0.199925863732216	0.000293030381439642	0.00159662438772301	324	324
ARHGAP18	0.04075849921103	0.464705024833797	0.606100982068761	324	324
ARHGAP19	-0.212028392648557	0.000120270949942257	0.000738450202886779	324	324
ARHGAP1	0.00402769587570307	0.942427927521111	0.963653123884518	324	324
ARHGAP20	-0.0969713951542505	0.0813600721878603	0.165453321240877	324	322
ARHGAP21	-0.0617107124084234	0.26805377619645	0.406257139561191	324	324
ARHGAP22	-0.15473494030718	0.00524976347704279	0.0180258574203056	324	324
ARHGAP23	0.240503976573425	1.20462489406121e-05	0.000100699112237929	324	324
ARHGAP24	-0.20637000876718	0.000183546883074229	0.00106924972055749	324	324
ARHGAP25	-0.161380135932252	0.00358283035467781	0.0131288646558399	324	324
ARHGAP26	-0.0895648788953181	0.107578621917446	0.205136193127428	324	324
ARHGAP27	0.191256767748305	0.000537528904485356	0.00266009616607191	324	324
ARHGAP28	-0.0934825467378175	0.0929840000969974	0.183255503974518	324	324
ARHGAP29	-0.0804490919849451	0.148505710534757	0.261071984017364	324	324
ARHGAP30	-0.178379369689049	0.00126273612881595	0.00545166012429917	324	324
ARHGAP31	-0.173220382826667	0.00175040049788539	0.00722158771480643	324	324
ARHGAP32	-0.297858110183533	4.62200764015099e-08	7.99062368880252e-07	324	324
ARHGAP33	-0.0385387843803307	0.489393428084281	0.628173757080112	324	324
ARHGAP36	0.0750031653691314	0.178065026219518	0.300008272535139	324	137
ARHGAP39	0.172507410276783	0.00182993683679227	0.00750903807717722	324	324
ARHGAP42	0.197033236966068	0.000359813690266074	0.00189878585321316	324	324
ARHGAP4	-0.0165661033768699	0.766422399528029	0.845708649386274	324	324
ARHGAP5	-0.142830363020543	0.0100465972114937	0.0308090459800957	324	324
ARHGAP6	0.0788485095002884	0.156777482089951	0.272085766962177	324	324
ARHGAP8	-0.010478267749108	0.850966781864673	0.904132223016006	324	324
ARHGAP9	-0.170206660606954	0.00210967413734928	0.00846049423598643	324	324
ARHGDIA	0.151151036784785	0.0064129963697964	0.0212852553890208	324	324
ARHGDIB	-0.242145118914832	1.04554830372637e-05	8.91450575744111e-05	324	324
ARHGDIG	0.0142783358529537	0.797927840575678	0.869316366749173	324	293
ARHGEF10L	-0.00604002393842484	0.913756750097467	0.94630260711019	324	324
ARHGEF10	-0.0465881680553034	0.403267484112158	0.548035139914882	324	324
ARHGEF11	-0.0191542320783083	0.731241017602556	0.821859315154028	324	324
ARHGEF12	0.064054427891363	0.250265567511969	0.386511497783718	324	324
ARHGEF15	-0.0376140303577747	0.499882521676632	0.637452458712165	324	324
ARHGEF16	-0.123036746237245	0.0267928654660309	0.0686184275177954	324	324
ARHGEF17	0.0443702296356537	0.426049781781216	0.569957114980007	324	324
ARHGEF18	0.200478303589917	0.000281670296372448	0.00154493308858205	324	324
ARHGEF19	0.123217327504954	0.0265686352584176	0.0681516308073573	324	324
ARHGEF1	0.143804720051973	0.00954291185134913	0.0295159281402275	324	324
ARHGEF2	-0.19530134018993	0.000406316604009111	0.00210826662552041	324	324
ARHGEF33	0.02225282477533	0.689854755851049	0.789938965238127	324	316
ARHGEF35	0.240157516768104	1.24102701800964e-05	0.000103089088634078	324	324
ARHGEF37	0.000383487433220192	0.994513712741892	0.996376097971746	324	324
ARHGEF38	0.0360466198861148	0.517928652027697	0.65231263389249	324	324
ARHGEF3	0.0962824844525199	0.0835572570825067	0.169018588181915	324	324
ARHGEF4	-0.00110973794947522	0.98412467129354	0.99015524485762	324	324
ARHGEF5	0.301155403755545	3.22569448156046e-08	5.78899567202985e-07	324	324
ARHGEF6	-0.101846220107635	0.0671139412325524	0.142300821197341	324	324
ARHGEF7	0.253569834373366	3.79358866310169e-06	3.71752908842069e-05	324	324
ARHGEF9	0.1051762649045	0.058610454454599	0.127493840211955	324	324
ARID1A	-0.196070303967385	0.000385019192260822	0.002010486221603	324	324
ARID1B	-0.015003791054028	0.787899209282539	0.861730750193262	324	324
ARID2	-0.176435260365975	0.00142958144973683	0.0060531689406504	324	324
ARID3A	0.21462436007816	9.8695232825908e-05	0.000619230470297575	324	324
ARID3B	0.0466685227559843	0.402455965393394	0.547455902407046	324	324
ARID3C	-0.0678817792905956	0.223012896693969	0.355027622960838	324	240
ARID4A	-0.123219622620391	0.0265657957976542	0.0681516308073573	324	324
ARID4B	-0.0483221518096974	0.385972904904797	0.530749923474518	324	324
ARID5A	-0.0232666885504237	0.676504138788916	0.779885326872797	324	324
ARID5B	0.00821618955067232	0.882877620347404	0.926647003964839	324	324
ARIH1	0.0369009706222304	0.508050818715138	0.64396913341014	324	324
ARIH2	-0.0887800848335653	0.110708595252879	0.209430107323274	324	324
ARL10	0.0528041671980763	0.343403063545031	0.488267751966233	324	323
ARL11	0.241916286171416	1.06646467653229e-05	9.06426289049236e-05	324	324
ARL13A	0.0965712271858546	0.0826305990712319	0.167510176195445	324	210
ARL13B	-0.0295504882027998	0.596133581959171	0.717048323198748	324	323
ARL14	-0.032376007186212	0.561464203311222	0.689208973368823	324	324
ARL15	-0.0744465826649518	0.181315689490833	0.304267893647934	324	324
ARL16	0.195022123093907	0.000414317262856239	0.00214191961823955	324	324
ARL17A	-0.0864568136923141	0.12039508478364	0.223127113874371	324	324
ARL17B	0.0381321067847643	0.493991616126909	0.631774864700414	324	286
ARL1	-0.227794116867274	3.48837791018019e-05	0.000252200294857622	324	324
ARL2BP	0.295264714703152	6.11394372639361e-08	1.03000439203372e-06	324	324
ARL2	0.139392357092109	0.0120172070142041	0.035734830557458	324	324
ARL3	-0.0644709073291335	0.247192513100895	0.383141981645273	324	324
ARL4A	0.285073983567807	1.78715247557919e-07	2.58035618191758e-06	324	324
ARL4C	0.122792276006567	0.027099017639654	0.0692373638490813	324	324
ARL4D	0.170696461230206	0.00204704251970531	0.00826120421560991	324	324
ARL5A	0.0218342141387825	0.695395486692115	0.793666608571864	324	324
ARL5B	-0.0557628705620394	0.317005175388719	0.459816622467919	324	324
ARL5C	0.0488480859496697	0.380817739741804	0.5255359145419	324	37
ARL6IP1	-0.0490109280988687	0.379230146399415	0.523994331598733	324	324
ARL6IP4	0.0973974619417745	0.0800247106054835	0.163467341216211	324	324
ARL6IP5	0.0325498894054373	0.559362754841381	0.687257536091859	324	324
ARL6IP6	-0.0764766027837696	0.169668292114682	0.28915917713389	324	324
ARL6	-0.0865574707989403	0.119962158450171	0.222512268227243	324	324
ARL8A	0.240542778851111	1.2006117355073e-05	0.00010044847550451	324	324
ARL8B	0.138700926115424	0.0124523937988109	0.0367354896046887	324	324
ARL9	-0.0714547044242644	0.199543205303582	0.326038609078366	324	295
ARMC10	0.155070717750274	0.00515115329040713	0.0177364897171002	324	324
ARMC1	0.0255385898188401	0.646957716372743	0.757424177643628	324	324
ARMC2	0.221916202098327	5.59176796160548e-05	0.000378424091623865	324	324
ARMC3	-0.0831476294503203	0.135316798106631	0.244130151159384	324	93
ARMC4	-0.0641397845720264	0.249633597162173	0.385813324158746	324	277
ARMC5	0.0685670222252652	0.218365721184436	0.349590882835963	324	324
ARMC6	0.0177470598286878	0.750304778169156	0.835665508572467	324	324
ARMC7	0.0512634845897863	0.357687044509286	0.502977555307333	324	324
ARMC8	-0.204614078526476	0.000208798929853253	0.00119594178716584	324	324
ARMC9	-0.0296646197452963	0.594714534826932	0.715776385778508	324	324
ARMCX1	0.107171215316573	0.0539572003763874	0.1193922179131	324	324
ARMCX2	0.0602664514184497	0.279436130467553	0.418889678349505	324	324
ARMCX3	0.160836602483696	0.00369853450925018	0.0134755182423352	324	324
ARMCX5	0.252377808957153	4.22655050468505e-06	4.1052290108067e-05	324	324
ARMCX6	0.129783222996668	0.0194411937317018	0.0528333923557161	324	324
ARMS2	0.0668147185161401	0.230389004307617	0.363680250420197	324	100
ARNT2	-0.0724668818737106	0.193233232680034	0.318515433499982	324	324
ARNTL2	-0.164995429182828	0.0028930229702355	0.0110405609592851	324	324
ARNTL	0.0125216483906926	0.822346974137697	0.884164811963267	324	324
ARNT	-0.247030379308033	6.81827551180062e-06	6.20826880202821e-05	324	324
ARPC1A	0.209410307029408	0.000146457417092279	0.000876397996173419	324	324
ARPC1B	0.341232151257794	2.81215434322577e-10	8.42157265115795e-09	324	324
ARPC2	0.104451425388636	0.0603812760835976	0.130585311927763	324	324
ARPC3	0.035671554801148	0.522296100443652	0.656014796479663	324	324
ARPC4	0.0531984732681407	0.339806477459277	0.484685777583685	324	324
ARPC5L	-0.0857556420589953	0.123444682675738	0.227500930413019	324	324
ARPC5	-0.0874831120292504	0.116037653737052	0.217001923072739	324	324
ARPM1	0.0520960735144529	0.349922313611432	0.495309159345858	324	324
ARPP19	-0.143488350134234	0.00970394297232843	0.0299344789056009	324	324
ARPP21	0.0883878390511786	0.11229958050838	0.211590538374584	324	108
ARR3	-0.0694170300734427	0.212697920716647	0.342683846911042	324	65
ARRB1	-0.000715277625248028	0.989767220816076	0.993446632546228	324	324
ARRB2	0.0896944137572116	0.107068774288903	0.204341147999308	324	324
ARRDC1	0.149564842138314	0.00699781561634348	0.0228819296427946	324	324
ARRDC2	0.0103012184688606	0.853456346974072	0.906096454188885	324	324
ARRDC3	-0.0868399832752146	0.118753553112817	0.22079158585501	324	324
ARRDC4	-0.0288120241787143	0.605352101630746	0.724263816970724	324	324
ARRDC5	-0.154604236381924	0.00528860493201043	0.0181372028117024	324	247
ARSA	-0.0135275628315196	0.808341510425299	0.876027715755781	324	324
ARSB	-0.251782771087285	4.45993159011339e-06	4.30865523798412e-05	324	324
ARSD	0.0823887017250047	0.138931486979342	0.248949831153804	324	324
ARSE	0.162754830780812	0.0033046764608506	0.0122939429698436	324	322
ARSF	-0.12540773917395	0.0239747012896646	0.0625598750367665	324	92
ARSG	0.0775449969175981	0.163767141518206	0.28103776041204	324	324
ARSH	-0.147808068535355	0.00770076918864826	0.0247743744659991	324	256
ARSI	0.058300742979227	0.29544670399377	0.436217461442282	324	323
ARSJ	-0.30859140045083	1.40969463038494e-08	2.73042125327494e-07	324	324
ARSK	-0.173146049424884	0.00175854257367199	0.00725064575001812	324	324
ART1	-0.0544693689811226	0.328378545391645	0.472230534400844	324	94
ART3	-0.116044679815152	0.0368168179155084	0.0880924586773224	324	307
ART4	0.172977416640332	0.00177714233996431	0.00731514506541764	324	203
ART5	0.121931644256493	0.028200824048515	0.0714072197047145	324	291
ARTN	-0.054656664968085	0.326715595976343	0.470283247698641	324	324
ARV1	-0.0853072980319706	0.125425904176315	0.230209158383881	324	324
ARVCF	0.0872113531449425	0.117179289985189	0.218723625201021	324	324
ARX	-0.232702055689557	2.32998227803214e-05	0.000177460558651967	324	258
AR	-0.0860198565190319	0.122288565095171	0.226001507427775	324	293
AS3MT	0.269342964002595	8.62493862408078e-07	1.03410454308709e-05	324	323
ASAH1	-0.155753080884738	0.00495587568384239	0.0171776500020417	324	324
ASAH2B	-0.182409855299392	0.000972364618482354	0.00439350778882862	324	316
ASAH2	-0.0667277352566106	0.230997801590191	0.3644282112257	324	321
ASAM	0.040154796693604	0.471350518395107	0.611748197720374	324	324
ASAP1IT1	-0.0327636292219386	0.55678482542297	0.685164467191825	324	9
ASAP1	0.24065119102662	1.18946631748673e-05	9.97690074349571e-05	324	324
ASAP2	-0.0418663672753405	0.452645798832775	0.594882723934058	324	324
ASAP3	-0.393143648730997	2.02416648778132e-13	1.24435949147923e-11	324	324
ASB10	0.0538557687774207	0.333864728456304	0.47803982071684	324	12
ASB11	-0.0333660016961439	0.549550734120686	0.678794258200361	324	10
ASB12	0.0406228453489619	0.466193753706987	0.607137279911446	324	286
ASB13	0.338577628064784	3.93485425301538e-10	1.12558439217398e-08	324	324
ASB14	-0.0491362725885899	0.378010892720416	0.522864732110079	324	323
ASB15	-0.0507664162002383	0.362373764543704	0.507548904630483	324	30
ASB16	0.00421499718521646	0.939755591035585	0.962167828995891	324	324
ASB17	-0.0362655924688989	0.515387544999959	0.649897850253165	324	8
ASB18	0.0630811112258912	0.257550573637016	0.394690222586106	324	43
ASB1	0.108193209400492	0.0516948855949548	0.115416226322951	324	324
ASB2	0.029993910958904	0.590628948587811	0.712461915740141	324	324
ASB3	0.0104725799646912	0.851046737372646	0.904168643532177	324	324
ASB4	0.176034715124427	0.00146637578276506	0.00619306776612637	324	232
ASB5	0.15322997435716	0.00571291152649684	0.0193575973411511	324	147
ASB6	0.0613643833995156	0.27075388749172	0.409158958920421	324	324
ASB7	0.0219788226496639	0.693479599201164	0.792211507440181	324	324
ASB8	-0.0340011008523183	0.541973908537278	0.672330232468222	324	324
ASB9	0.13659394466885	0.0138653687116104	0.0400620308927643	324	324
ASCC1	0.167318347068077	0.00251594168205691	0.00984250308227599	324	324
ASCC2	-0.0847146575325494	0.128082511480526	0.234129957960756	324	324
ASCC3	-0.197578604153641	0.000346228320370663	0.00183840922793382	324	324
ASCL1	-0.114952551230937	0.0386391860137564	0.0914761497817534	324	146
ASCL2	0.375223803248042	2.85305780284666e-12	1.35760286556129e-10	324	324
ASCL3	0.009357456529349	0.866750919851183	0.915009037302233	324	43
ASCL4	-0.013334853655597	0.811020040834753	0.877419342423564	324	81
ASF1A	-0.109827849054789	0.0482409385829472	0.109309681690641	324	324
ASF1B	-0.117751078209514	0.034115519843916	0.0830647866310353	324	324
ASFMR1	0.145312445673921	0.00880762148182379	0.0276960869313268	324	235
ASGR1	0.311148675459927	1.05477108595105e-08	2.1132787091499e-07	324	324
ASGR2	-0.0389775389250025	0.484458393831279	0.623526002822511	324	317
ASH1L	-0.0920999564259339	0.0979425450564285	0.19057419337655	324	324
ASH2L	-0.0642256884718171	0.248998696732177	0.385162866438497	324	324
ASIP	0.144348569146248	0.00927163122643536	0.0288300251535168	324	169
ASL	0.0370073774074311	0.506827490828276	0.642871343133777	324	324
ASMTL	0.068137905200332	0.221267727790366	0.352940747108001	324	324
ASMT	0.146970267155973	0.00805767342114561	0.0257370373077122	324	231
ASNA1	-0.0910824282247704	0.101724400801385	0.19626067386583	324	324
ASNSD1	0.161381419506476	0.00358256103801085	0.0131288646558399	324	324
ASNS	0.12609407152888	0.0232082650049063	0.0610589587682243	324	324
ASPA	-0.0800223963991111	0.150677719095199	0.263999420206184	324	285
ASPDH	0.0392654995697361	0.481234114407564	0.620547801100757	324	157
ASPG	-0.076969728712839	0.16692514404926	0.28527577812347	324	280
ASPHD1	0.110857021049923	0.0461669462872112	0.105503890759103	324	324
ASPHD2	-0.194773125371763	0.000421575304131658	0.00217150224961909	324	324
ASPH	-0.2527315366802	4.09338383876465e-06	3.98370369165911e-05	324	324
ASPM	-0.309420344218619	1.28358409328023e-08	2.5057738783513e-07	324	324
ASPN	0.127350375180163	0.0218600866899783	0.0580598974947163	324	324
ASPRV1	0.0216131683833073	0.698327815977861	0.796278750995493	324	324
ASPSCR1	0.243829006310823	9.03197431699981e-06	7.87612033502252e-05	324	324
ASRGL1	-0.435048777408273	2.15213096237541e-16	2.32794712569515e-14	324	324
ASS1	-0.186414103339838	0.000745998361668037	0.00351763639095255	324	324
ASTE1	0.189790369465551	0.000594110804555869	0.00289665600398606	324	324
ASTL	-0.210010912193993	0.000140016136178174	0.000842181530126697	324	283
ASTN1	0.113313426735764	0.0415171357688259	0.097062915146322	324	214
ASTN2	-0.229261379479431	3.09473649021441e-05	0.000226890032680719	324	324
ASXL1	0.490967432440961	4.64418064657742e-21	1.09442328451191e-18	324	324
ASXL2	-0.0803433675570373	0.149041648747957	0.261762787471385	324	324
ASXL3	-0.0235908194242528	0.672256981869057	0.776843371634441	324	306
ASZ1	-0.0345533971096323	0.535427376133316	0.667219698492854	324	17
ATAD1	0.0510187266251723	0.359990034370966	0.505246932102473	324	324
ATAD2B	-0.0474785759596562	0.394329633460162	0.538959821469579	324	324
ATAD2	-0.104257322787854	0.0608629011770226	0.13141155418839	324	324
ATAD3A	-0.125870041131443	0.0234560813444307	0.0614740010873832	324	324
ATAD3B	-0.138407906211265	0.0126409727254996	0.0371975702543874	324	324
ATAD3C	0.185465134196114	0.000794741164383359	0.00370773069737652	324	324
ATAD5	-0.16161456099683	0.00353394673117046	0.0129882056337763	324	324
ATCAY	0.178192366906882	0.00127796994998572	0.00550125758888048	324	237
ATE1	-0.18363357265208	0.000897233714806786	0.00410084077224667	324	324
ATF1	-0.0924480529317713	0.0966747442470621	0.18874411306545	324	324
ATF2	-0.0264865443033336	0.634788024388288	0.74797060398251	324	324
ATF3	0.0522372141414421	0.3486166668502	0.493765520914403	324	324
ATF4	0.115347282652247	0.0379719063606932	0.0903104513288384	324	324
ATF5	-0.0844595401155599	0.129239437227505	0.235592104237817	324	324
ATF6B	0.126863392866217	0.0223744112011838	0.0592114264341489	324	324
ATF6	-0.136309487528189	0.0140665410823264	0.0405627848782709	324	324
ATF7IP2	-0.0359291595900285	0.519294394463364	0.653450673091494	324	324
ATF7IP	-0.0138941538759425	0.803252328392513	0.872592461888365	324	324
ATF7	-0.0137276051436029	0.805563417704348	0.874239465650086	324	324
ATG10	-0.018202928855852	0.744111581461593	0.831152734174034	324	324
ATG12	0.0860468159483373	0.122171074421012	0.225805454543784	324	324
ATG16L1	0.252973138664441	4.00473939222366e-06	3.9070387515558e-05	324	324
ATG16L2	-0.163447136667428	0.0031721423616518	0.0118963187233639	324	324
ATG2A	0.211507230864437	0.000125104862294209	0.000762855323143283	324	324
ATG2B	-0.153770434644308	0.00554252647061551	0.0188609784228699	324	324
ATG3	-0.0907520338783624	0.102976967567119	0.197963394482968	324	324
ATG4A	-0.0613571955387747	0.270810122597529	0.409202523238792	324	324
ATG4B	0.246262562519669	7.2964670568063e-06	6.57873929633252e-05	324	324
ATG4C	-0.285793454441089	1.65910061431457e-07	2.42733899928728e-06	324	324
ATG4D	0.0223214617855639	0.688947843832832	0.789402788184239	324	324
ATG5	0.0375944163044799	0.500106274460066	0.637614562858239	324	324
ATG7	-0.0677640444080146	0.223818389200891	0.356033832709068	324	324
ATG9A	0.172338750932298	0.00184922893282414	0.00757250449426022	324	324
ATG9B	0.483600003250177	2.14632152296227e-20	4.47225626810928e-18	324	324
ATHL1	0.0965918692906945	0.0825646714717018	0.16742139641286	324	324
ATIC	0.223388589666936	4.97420446703742e-05	0.000341652940405988	324	324
ATL1	0.0850650679306361	0.126506528466484	0.231762770105881	324	324
ATL2	0.0116267431064767	0.834854530273245	0.893253751414814	324	324
ATL3	-0.241784950339266	1.07864836862075e-05	9.15995043193813e-05	324	324
ATMIN	0.0672065436042106	0.227660691857465	0.360498802737961	324	324
ATM	0.0339838019722621	0.542179597473517	0.672501104830394	324	324
ATN1	0.00383232102109116	0.945216141024301	0.965158027007945	324	324
ATOH1	-0.459237491500142	2.6248205505299e-18	3.8774867759507e-16	324	310
ATOH7	0.010206853009457	0.854783855127181	0.90690355671891	324	307
ATOH8	-0.0569466268798329	0.30682486865401	0.449130982400808	324	324
ATOX1	0.130369393313469	0.0188944393069606	0.0516524549207685	324	324
ATP10A	0.0464955473595624	0.404204089042315	0.548818159173649	324	324
ATP10B	0.105517410495425	0.0577919967536997	0.126004248897399	324	324
ATP10D	-0.0908409804966633	0.102638564896164	0.197523856904488	324	324
ATP11A	0.410094677511114	1.42337691037648e-14	1.10493121336873e-12	324	324
ATP11B	-0.209499540391159	0.000145483166400485	0.000871094760707081	324	324
ATP11C	0.0219869055368587	0.693372568142574	0.792179959966654	324	324
ATP12A	-0.172491742965899	0.00183172115522199	0.0075140622222576	324	199
ATP13A1	-0.0118527563629077	0.831691619443242	0.890728540111398	324	324
ATP13A2	-0.0408544043538226	0.463654107342131	0.604972187386294	324	324
ATP13A3	0.114841323424576	0.0388289942148471	0.091863265266272	324	324
ATP13A4	-0.158102813115415	0.00433337422777096	0.0153698517897735	324	304
ATP13A5	-0.0867897300902191	0.118967841701273	0.221144560660785	324	36
ATP1A1	0.0533533536115113	0.33840036584535	0.483028211848046	324	324
ATP1A2	0.127886124040152	0.0213061168410178	0.0569078705343669	324	310
ATP1A3	0.032363872988535	0.561610992543711	0.689288632000603	324	324
ATP1A4	-0.0303680554396808	0.586002523939189	0.708435321935767	324	151
ATP1B1	-0.233796906905262	2.12683263695745e-05	0.000163561196769902	324	324
ATP1B2	0.0975986648410642	0.079400299894621	0.162393295400598	324	322
ATP1B3	0.210326597883407	0.000136737952295066	0.000823715083895565	324	324
ATP1B4	-0.0407163577815793	0.465167222514408	0.606386906135838	324	15
ATP2A1	-0.0692192227591094	0.214007352141731	0.344300677474444	324	323
ATP2A2	-0.0866968841156235	0.119364547017826	0.221653021408806	324	324
ATP2A3	-0.355894821576167	4.14939288945089e-11	1.51824828552089e-09	324	324
ATP2B1	-0.270172146358185	7.95760316325123e-07	9.66978235829086e-06	324	324
ATP2B2	0.0978450493224154	0.0786410501002467	0.161182396638474	324	251
ATP2B3	0.0901606584996479	0.105249397684272	0.2015294860863	324	153
ATP2B4	0.00594548428636012	0.915101523833154	0.947110460330298	324	324
ATP2C1	-0.225144564963474	4.32181569517655e-05	0.000303247252408523	324	324
ATP2C2	-0.0686333610252631	0.217919529828578	0.349034476329533	324	324
ATP4A	-0.050020258972051	0.369480569123843	0.514879821598484	324	74
ATP4B	0.122572354055453	0.0273769908635648	0.0697836580939309	324	135
ATP5A1	-0.436828293266478	1.57474953243837e-16	1.74146184327472e-14	324	324
ATP5B	-0.339900074536493	3.32982426290885e-10	9.76501796804158e-09	324	324
ATP5C1	-0.138157511724158	0.0128041083845709	0.0375603623996119	324	324
ATP5D	-0.147965556307821	0.0076352761635153	0.0245916517502092	324	324
ATP5EP2	0.38349259234831	8.58617345096634e-13	4.53235475898343e-11	324	324
ATP5E	0.483844573069523	2.04118909483449e-20	4.29844022683497e-18	324	324
ATP5F1	-0.269783384956938	8.26407420143082e-07	9.98092427195382e-06	324	324
ATP5G1	-0.0689816327380346	0.215587772553177	0.346336630229681	324	324
ATP5G2	-0.0157796834881735	0.777211976478695	0.854079645165542	324	324
ATP5G3	-0.163234028669331	0.00321241645937285	0.0120275740142398	324	324
ATP5H	0.00986665156925914	0.859573089351702	0.910149735422142	324	324
ATP5I	-0.0553698707911646	0.320433178980223	0.463566087693745	324	324
ATP5J2	0.112261228417015	0.0434581725000944	0.100591034218822	324	324
ATP5J	-0.128169027352872	0.0210185322305264	0.0563082752068304	324	324
ATP5L2	-0.00400338254340223	0.942774867891056	0.96382928580465	324	232
ATP5L	0.073996004294197	0.183979192227949	0.307226936911781	324	324
ATP5O	-0.194070363185506	0.000442702562878044	0.0022609125985993	324	324
ATP5SL	0.111442444475965	0.045020911370662	0.10341018108404	324	324
ATP5S	-0.168421456978841	0.0023530418337579	0.00929709842300151	324	324
ATP6AP1L	0.0838894993709259	0.131853681118796	0.239365702287837	324	324
ATP6AP1	0.293482997516134	7.39763270385204e-08	1.21523767114316e-06	324	324
ATP6AP2	0.29035307311316	1.03069884355696e-07	1.60777648606857e-06	324	324
ATP6V0A1	0.162976511103088	0.00326170179998502	0.012172961374567	324	324
ATP6V0A2	0.0734078698299685	0.187499071136097	0.311684927203479	324	324
ATP6V0A4	0.0464658299063269	0.404504874093548	0.549151223008147	324	203
ATP6V0B	-0.127964417311121	0.021226188645082	0.0567563255161176	324	324
ATP6V0C	0.209093468302954	0.000149966287847308	0.000895500050659867	324	324
ATP6V0D1	0.0625191569118028	0.261822691534526	0.39928969021001	324	324
ATP6V0D2	-0.148071373353525	0.00759155056276631	0.024498653959889	324	320
ATP6V0E1	0.0901770338684016	0.105185944532943	0.201466451091399	324	324
ATP6V0E2	0.0762812001729582	0.170764529986053	0.290777107189155	324	324
ATP6V1A	-0.119017487195239	0.0322214385479024	0.0793312656785732	324	324
ATP6V1B1	-0.0550304415432357	0.323413243021491	0.466819683944175	324	315
ATP6V1B2	-0.251529742261982	4.56285211355602e-06	4.39307673092614e-05	324	324
ATP6V1C1	0.257930433777768	2.54305010653379e-06	2.64667070761496e-05	324	324
ATP6V1C2	0.0816724515447412	0.142410362199172	0.253553977310002	324	324
ATP6V1D	-0.105017819450547	0.0589938336787664	0.128060416456978	324	324
ATP6V1E1	0.237769580274636	1.5218488062591e-05	0.000122758749469841	324	324
ATP6V1E2	0.0280473698506994	0.614963972713015	0.731695127718587	324	324
ATP6V1F	0.280331388824301	2.90232111758993e-07	3.95671119302291e-06	324	324
ATP6V1G1	0.0394476091482556	0.479201060945223	0.618922572254198	324	324
ATP6V1G2	0.11988531804478	0.030975909815286	0.0770021518012793	324	322
ATP6V1G3	-0.0687502612404058	0.217134853252729	0.348091195771795	324	3
ATP6V1H	0.219577490309528	6.72334764478768e-05	0.000444815062261271	324	324
ATP7A	-0.00054682762175713	0.992176981980672	0.995089308641814	324	324
ATP7B	0.0809394196549391	0.146039276925755	0.257884278151963	324	324
ATP8A1	-0.345012683422379	1.73328568039811e-10	5.41173344534394e-09	324	324
ATP8A2	-0.0309280845204737	0.579109021969182	0.703422742179612	324	300
ATP8B1	-0.324258936722268	2.2819535670157e-09	5.41621952746712e-08	324	324
ATP8B2	-0.0633349909421884	0.255636388596067	0.392423231185911	324	324
ATP8B3	-0.0270131936085285	0.628068919803076	0.742423233021505	324	324
ATP8B4	-0.139256797149157	0.0121014553962312	0.0359304499127638	324	324
ATP8B5P	0.0612160043210877	0.271916364818029	0.410476964963996	324	324
ATP9A	0.376548248125859	2.35921327276399e-12	1.15026174222569e-10	324	324
ATP9B	-0.20662552594726	0.000180119961094346	0.00105114228474723	324	324
ATPAF1	-0.179924755333132	0.00114308735608779	0.0050016388624575	324	324
ATPAF2	-0.346887838518326	1.36011257882568e-10	4.40645310930514e-09	324	324
ATPBD4	0.199203815807408	0.000308522712979232	0.00166681416578163	324	324
ATPIF1	-0.185136018026691	0.000812321674703371	0.00377285489224618	324	324
ATRIP	-0.147894498878755	0.00766476440067564	0.0246705709449389	324	324
ATRNL1	0.0324434972603621	0.560648102845755	0.688505064457337	324	292
ATRN	-0.0226632981482558	0.684437749992164	0.786055074326694	324	324
ATRX	0.134085092693397	0.0157300620782175	0.0444569644258017	324	324
ATR	0.0988812549041694	0.0755120393426562	0.15611079047393	324	324
ATXN10	-0.184999628596744	0.000819711943327511	0.00380004635085903	324	324
ATXN1L	0.0958322009777279	0.0850190447557435	0.171524596747399	324	324
ATXN1	0.107037532301265	0.0542591185579577	0.119926222851136	324	324
ATXN2L	0.193249608057301	0.00046862084380115	0.00237489749181868	324	324
ATXN2	-0.0624836373298516	0.262094348532321	0.39942702511335	324	324
ATXN3L	-0.0826655068689529	0.137604614990542	0.24733297189055	324	5
ATXN3	-0.322469106934563	2.82469923715885e-09	6.4716344212453e-08	324	324
ATXN7L1	0.0226173629986273	0.685043158865729	0.786613453781954	324	324
ATXN7L2	0.101235456210024	0.0687782745738123	0.144913884533115	324	324
ATXN7L3B	-0.0235216397613313	0.673162590201113	0.777299975093685	324	324
ATXN7L3	0.179227561447419	0.00119571254375033	0.00519857891577814	324	324
ATXN7	-0.116079163538104	0.0367604844604097	0.0879875949764847	324	324
AUH	-0.060907399570712	0.274345011937167	0.412973393244486	324	324
AUP1	0.0750886165228309	0.177569805146472	0.299530830240682	324	324
AURKAIP1	-0.059443039131902	0.286069861101962	0.426155395884508	324	324
AURKAPS1	-0.02590280891801	0.642270573379458	0.753800996165969	324	324
AURKA	0.215892538740284	8.95309185370945e-05	0.000570410213209458	324	324
AURKB	-0.262832169518406	1.6081825223706e-06	1.78043283143654e-05	324	324
AURKC	-0.0455496359035384	0.413843362966946	0.55815421202771	324	314
AUTS2	-0.0565944527891073	0.309830785404578	0.452326897048723	324	324
AVEN	0.125896560971717	0.0234266270314393	0.0614392119354589	324	324
AVIL	-0.0102700362970078	0.853894963963795	0.906340397525705	324	324
AVL9	0.237955342413037	1.49800304377727e-05	0.000121230458918933	324	324
AVPI1	0.022970093112671	0.680399492004509	0.783018604440113	324	324
AVPR1A	-0.0934522025331409	0.0930906325770699	0.183374372759787	324	304
AVPR1B	-0.087023645022082	0.117972947556452	0.219769856661018	324	82
AVPR2	-0.0149557035479084	0.788562904815164	0.86231370571297	324	323
AVP	-0.0365231257762909	0.512407218330903	0.647459522970779	324	3
AWAT1	-0.0761451741494479	0.171530768061932	0.29171851678745	324	19
AWAT2	-0.118191645879142	0.0334461196922591	0.0818375697538034	324	50
AXIN1	0.362462335493234	1.70469300414634e-11	6.81705010445996e-10	324	324
AXIN2	0.177439171913321	0.00134105279320165	0.00572855848973386	324	324
AXL	0.10251659788805	0.0653252940944681	0.139089404818758	324	324
AZGP1	0.342724455385547	2.32496064979857e-10	7.05868037772433e-09	324	324
AZI1	-0.0466466775882776	0.40267648773741	0.54764555649344	324	324
AZI2	-0.0779613694449563	0.161509523378811	0.278031221435218	324	324
AZIN1	0.108742324511354	0.0505123395188456	0.113302978041831	324	324
AZU1	-0.0739405284643899	0.18430910991421	0.307674045433614	324	154
B2M	-0.0497664047392015	0.371917942761505	0.516849317612697	324	324
B3GALNT1	-0.026947087542409	0.628910648378223	0.743167425935971	324	324
B3GALNT2	-0.326691553389056	1.70368258731895e-09	4.18416833945145e-08	324	324
B3GALT1	-0.254066715480623	3.6259061138295e-06	3.57466314730729e-05	324	257
B3GALT2	-0.0628139242069792	0.259575756680412	0.396780085211486	324	323
B3GALT4	0.0391579946334751	0.482436479264981	0.621517276630922	324	324
B3GALT5	-0.255992465873571	3.04045058737422e-06	3.07855342082213e-05	324	324
B3GALT6	0.0497575801573928	0.372002849795196	0.516902738431553	324	324
B3GALTL	0.170106282233501	0.00212272368718575	0.00849905246517839	324	324
B3GAT1	-0.102074413022499	0.0665006440074122	0.141227362742917	324	319
B3GAT2	-0.0369868440896899	0.507063436371095	0.6430882062382	324	323
B3GAT3	0.124048468429362	0.0255572807041298	0.0660021358823549	324	324
B3GNT1	-0.0299287427113794	0.591436483953371	0.713001534705054	324	324
B3GNT2	0.0814797864474652	0.14335741737133	0.25478183487749	324	324
B3GNT3	0.31276457787023	8.76881595251333e-09	1.78029447979489e-07	324	324
B3GNT4	-0.387534921813038	4.71464344464218e-13	2.70511208657078e-11	324	324
B3GNT5	-0.0144402765614814	0.795686242719966	0.867867758294647	324	324
B3GNT6	-0.421714500596691	2.11043144611273e-15	1.84849515379653e-13	324	292
B3GNT7	-0.0852658389497334	0.125610349659063	0.230483580969703	324	324
B3GNT8	0.178070136199583	0.0012880183028663	0.00553631616732763	324	324
B3GNT9	-0.149408660916794	0.00705790102797074	0.0230394378048616	324	324
B3GNTL1	-0.00192258269087355	0.972500155901094	0.982325896109718	324	324
B4GALNT1	0.0720612561180487	0.195744181297277	0.321476484591355	324	324
B4GALNT2	-0.304715314866454	2.17656393116543e-08	4.02288356838653e-07	324	245
B4GALNT3	0.0920196264240441	0.0982369840370368	0.190984197506693	324	324
B4GALNT4	0.125748009692377	0.0235920284633815	0.0617567050294416	324	317
B4GALT1	0.00120087263208853	0.98282113927414	0.98916740146083	324	324
B4GALT2	-0.249613751585638	5.419046784331e-06	5.0911262978563e-05	324	324
B4GALT3	-0.140168341540775	0.0115448322214222	0.0346243371317349	324	324
B4GALT4	-0.0501296694065067	0.368433123141594	0.513673311211991	324	324
B4GALT5	0.438721916092067	1.12714096402521e-16	1.28228479211949e-14	324	324
B4GALT6	0.0580929264254772	0.297174401029731	0.438082161780125	324	324
B4GALT7	-0.0971168796444689	0.0809020912134253	0.164725045831079	324	324
B9D1	-0.246263107558232	7.29611655531974e-06	6.57873929633252e-05	324	324
B9D2	-0.145826581792332	0.00856866025260144	0.0270996372743642	324	324
BAALC	0.0425984021815363	0.444775066059486	0.587446003022079	324	319
BAAT	0.159727358672705	0.00394521516203717	0.0142224611423285	324	317
BACE1	0.0216413266438222	0.697954026325857	0.795990087637284	324	324
BACE2	-0.184390266488951	0.000853494788639975	0.0039391301797921	324	324
BACH1	0.0568948568318053	0.307265532722582	0.449609788604636	324	324
BACH2	0.0200724455092892	0.718889096527816	0.812098936584381	324	324
BAD	0.00235990161993963	0.966248293811151	0.978441699194415	324	324
BAG1	-0.300727393765707	3.38073004420521e-08	6.03440497971525e-07	324	324
BAG2	-0.180932620345556	0.00107077162860564	0.00474051819052856	324	324
BAG3	-0.202188548869359	0.000249052108456438	0.00139147233612622	324	324
BAG4	-0.157975828416472	0.00436512113398805	0.0154625190268297	324	324
BAG5	-0.306454443098767	1.79253801410229e-08	3.37792994853719e-07	324	324
BAGE2	-0.0162899228145553	0.770206545066114	0.848576783946093	324	299
BAGE	-0.0238776129079269	0.668507720868889	0.773866101438576	324	35
BAHCC1	-0.0820058754211105	0.14078270698279	0.25135687604621	324	324
BAHD1	-0.0703467453370726	0.206620581396444	0.334920930948461	324	324
BAI1	0.0930399789906777	0.0945489246914735	0.185655784571741	324	313
BAI2	-0.0028179689923965	0.959702034358946	0.974520456044698	324	324
BAI3	0.120967589609846	0.0294804507863875	0.0740067494287992	324	255
BAIAP2L1	0.239987590833995	1.25926051009006e-05	0.000104166576670425	324	324
BAIAP2L2	0.0681190384526119	0.221395947080993	0.353059918832535	324	324
BAIAP2	0.135615806185728	0.0145679083776789	0.0417083810147749	324	324
BAIAP3	0.00498049578349713	0.928841114302584	0.955684279724499	324	324
BAK1	-0.171245889072326	0.00197881012740846	0.00802346302172276	324	324
BAMBI	0.132352367495329	0.0171428157394325	0.0476804886275208	324	324
BANF1	0.14043987837672	0.0113834527329567	0.0342550439004636	324	324
BANF2	0.109423071855242	0.0490777217717624	0.110793285946754	324	79
BANK1	-0.0494304670801767	0.375158652377178	0.520101269811078	324	324
BANP	-0.0419733252706731	0.45149094039062	0.593882842576256	324	324
BAP1	0.13091313256146	0.0183992787497253	0.0505501350244014	324	324
BARD1	-0.294715478703075	6.48480565374783e-08	1.08326352671678e-06	324	324
BARHL1	-0.111949180987327	0.0440482846039021	0.101695334002128	324	41
BARHL2	-0.0579962383406107	0.297980511096333	0.438878289966661	324	27
BARX1	-0.0401246989877525	0.471683190445739	0.612008721915101	324	261
BARX2	-0.268372047006648	9.47457571405887e-07	1.12103542295156e-05	324	324
BASP1	-0.0546384846022399	0.326876775396728	0.470481041880189	324	324
BAT1	-0.0994894896679535	0.0737229751268433	0.153196125617874	324	324
BAT2L1	-0.0639151050718051	0.251299483871288	0.387661571324202	324	324
BAT2L2	-0.138151781655352	0.01280786321121	0.0375619392595533	324	324
BAT2	-0.146807744512461	0.00812859104442109	0.0259357607550476	324	324
BAT3	0.0167535226787061	0.763857583845782	0.844205285703046	324	324
BAT4	0.102792912144142	0.0645995317249624	0.137855512127601	324	324
BAT5	-0.0565227574037956	0.310445091853163	0.452989871239375	324	324
BATF2	0.247082479397223	6.78693289832911e-06	6.1841864317081e-05	324	324
BATF3	-0.100528799515854	0.0707458808056332	0.148160676105323	324	324
BATF	0.00969875650823938	0.861938563736591	0.911776512005869	324	324
BAX	0.0373276685721886	0.503154516859096	0.640051054003808	324	324
BAZ1A	-0.153875144461244	0.00551004852139745	0.018756906359598	324	324
BAZ1B	0.0153257257736178	0.783459890934731	0.858060967434577	324	324
BAZ2A	-0.0126402732467742	0.820692320484513	0.883440464049319	324	324
BAZ2B	0.0123875109601257	0.824218954370364	0.885224301439239	324	324
BBC3	0.266661590820817	1.11700598937528e-06	1.29456285478242e-05	324	324
BBOX1	0.04025612784247	0.470231445470913	0.610736268164604	324	196
BBS10	0.228107152125629	3.40061916178592e-05	0.000246847291190144	324	324
BBS12	-0.0560040970659314	0.314912940076849	0.45758655573818	324	324
BBS1	0.0543758425121815	0.329210982873587	0.473049608448219	324	324
BBS2	0.0743454040634362	0.181911291953014	0.304834301938279	324	324
BBS4	-0.161497399275001	0.00355830193809251	0.0130601144884318	324	324
BBS5	0.167264763352262	0.00252411002195637	0.0098705566741656	324	324
BBS7	-0.197079895215859	0.000358632283970871	0.00189461597576819	324	324
BBS9	0.0681202394022084	0.221387783792922	0.353059918832535	324	324
BBX	-0.130337450258432	0.0189238858706164	0.0517186691714554	324	324
BCAM	0.180370806966468	0.00111054546796442	0.00488342734830584	324	324
BCAN	0.125564657081311	0.0237975686570989	0.062196048530139	324	324
BCAP29	0.0990054199279901	0.0751439826641917	0.15556221642759	324	324
BCAP31	0.445765361014146	3.18969627814844e-17	4.04743832217618e-15	324	324
BCAR1	0.0594632417502207	0.285905844079374	0.42603930921042	324	324
BCAR3	0.0355941376774626	0.523199924696857	0.656820301203342	324	324
BCAR4	0.0312199214274918	0.575531832446002	0.700353637626397	324	74
BCAS1	-0.149007670079568	0.00721428556253188	0.0234648016283796	324	324
BCAS2	-0.156252195168218	0.00481728713267756	0.0168032068354806	324	324
BCAS3	0.186135581232566	0.000760009889360349	0.00357094606216191	324	324
BCAS4	0.222622233492143	5.28712718627195e-05	0.000360022988139846	324	324
BCAT1	-0.0473878232722132	0.395235104374327	0.539936431407164	324	324
BCAT2	-0.375829721352442	2.61573932596643e-12	1.25371815877737e-10	324	324
BCCIP	-0.107833113837718	0.0524828183380789	0.116821926121924	324	324
BCDIN3D	-0.0635464134793143	0.254049846918818	0.390716861141946	324	324
BCHE	0.0755837342573215	0.174720491946622	0.295757836333452	324	311
BCKDHA	-0.230108690285635	2.88695706017717e-05	0.000213794668934557	324	324
BCKDHB	-0.148390416157029	0.00746106534230952	0.0241090088885108	324	324
BCKDK	0.0660498314668172	0.235781465184324	0.370126415806796	324	324
BCL10	-0.226468671319511	3.8842408540784e-05	0.000276180128256041	324	324
BCL11A	0.178257249280538	0.00127266540596538	0.0054861523761073	324	324
BCL11B	0.164863628989556	0.0029158838328094	0.0111063922398426	324	324
BCL2A1	-0.073628782832851	0.186171188627373	0.310128644187398	324	324
BCL2L10	0.214494912186632	9.96786931421891e-05	0.00062441571821036	324	303
BCL2L11	0.00543558336428846	0.922358654445775	0.951586468168766	324	324
BCL2L12	-0.0528684789412553	0.34281481044465	0.487746652249827	324	324
BCL2L13	0.0301073770201738	0.589224135129117	0.711330838255831	324	324
BCL2L14	-0.15046448260075	0.00666052833517539	0.0219851856586288	324	324
BCL2L15	-0.116748799003898	0.0356809551467366	0.0859460339656426	324	324
BCL2L1	1	1e-47	1e-43	324	324
BCL2L2	-0.125249060849084	0.0241549772413525	0.0629141808542859	324	324
BCL2	-0.350267439964043	8.75041568763718e-11	2.99161448250048e-09	324	324
BCL3	-0.135892675807901	0.0143659470357461	0.0412674389163537	324	324
BCL6B	-0.0249042331227868	0.655154553388106	0.763678270187113	324	324
BCL6	0.0375087137234845	0.501084570654256	0.638450635691362	324	324
BCL7A	0.0363707034455704	0.514170058110388	0.648941360641107	324	324
BCL7B	0.232384767224959	2.39220695026261e-05	0.000181923583577829	324	324
BCL7C	0.148679019077552	0.0073447582669301	0.02381482225944	324	324
BCL8	0.0211161030323296	0.704938076972887	0.801737962291198	324	190
BCL9L	0.216666010097931	8.43408840377837e-05	0.000540650194147645	324	324
BCL9	0.0206479428586061	0.711184294459504	0.806365000596016	324	324
BCLAF1	-0.184395417834414	0.000853203891194382	0.00393870592961586	324	324
BCMO1	-0.0485940820344842	0.383302190679527	0.528044182928612	324	324
BCO2	0.0350032782143268	0.530124273539895	0.662613499698315	324	323
BCORL1	0.216709264083018	8.40591694789669e-05	0.000539018872638857	324	324
BCORL2	-0.0647234419307174	0.245342010563189	0.38093537525283	324	136
BCOR	-0.032110100634755	0.56468513996104	0.691918436739634	324	324
BCR	-0.136923436560811	0.0136355113301274	0.0395139856192512	324	324
BCS1L	0.0538934944409576	0.333525736218252	0.47765460486473	324	324
BCYRN1	-0.0046745684942244	0.933201541829009	0.958104780272802	324	14
BDH1	-0.186283002971296	0.000752563573737291	0.00354268631204035	324	324
BDH2	0.119659979274531	0.0312953004288743	0.0776289062480707	324	324
BDKRB1	-0.0348756277045572	0.531626287685001	0.663694649642066	324	324
BDKRB2	-0.0639269147651602	0.251211729103427	0.387616819518461	324	324
BDNFOS	0.160888038373015	0.00368744206676148	0.0134425259137281	324	323
BDNF	-0.0122492836019794	0.826149054045144	0.886711517910515	324	323
BDP1	-0.226836368649064	3.77036504206804e-05	0.000269438180533346	324	324
BEAN	0.191721601264819	0.000520663653636879	0.00259153558555243	324	323
BECN1	0.162848960314426	0.00328636631047887	0.0122442351055768	324	324
BEGAIN	-0.259660773364585	2.16549504158625e-06	2.31299724475013e-05	324	324
BEND2	-0.0673582697591791	0.226610389376348	0.359406510512363	324	22
BEND3	-0.421999093202326	2.01216656033614e-15	1.77025942497128e-13	324	324
BEND4	-0.195216696369753	0.000408726676977795	0.00211799596093598	324	272
BEND5	-0.10177514107635	0.0673059188905046	0.142570429581331	324	317
BEND6	0.0764899823603411	0.169593423247136	0.28905646746832	324	321
BEND7	0.195572247772245	0.000398691549755875	0.00207632181726323	324	324
BEST1	0.153345100470588	0.00567622780753745	0.0192462080693513	324	324
BEST2	-0.294339708998889	6.75093557291892e-08	1.12298125769689e-06	324	259
BEST3	0.0243285165692758	0.66262967723542	0.769446498555472	324	265
BEST4	0.0948047546964774	0.0884316278910385	0.176515485943643	324	321
BET1L	0.163470714737334	0.00316771473323491	0.0118826820436584	324	324
BET1	0.166418717897973	0.00265632258788497	0.0102839365464452	324	324
BET3L	0.0669487149141178	0.229453384434487	0.362608154628826	324	175
BEX1	0.125663696077069	0.0236863537045836	0.0619626498721069	324	272
BEX2	0.180339072243187	0.00111283221028585	0.00489087779809247	324	313
BEX4	0.0950653420233004	0.0875558748961721	0.175244544344765	324	324
BEX5	-0.0183526376907415	0.742081281642532	0.829587110753596	324	315
BFAR	0.218914193034015	7.08158722899527e-05	0.000464172248999872	324	324
BFSP1	0.0880301764695745	0.113765883296054	0.213722659186238	324	324
BFSP2	-0.0754387265950915	0.175551444409311	0.296859801988922	324	226
BGLAP	0.0352286347017225	0.527477839053286	0.660389844036418	324	324
BGN	0.0858620863679013	0.122977899121425	0.2268067437255	324	324
BHLHA15	-0.152406091036711	0.00598170416960013	0.0201100261612151	324	320
BHLHB9	0.255667553136022	3.13245167723474e-06	3.16523128896691e-05	324	324
BHLHE22	0.0546739160901971	0.326562702360486	0.47018401980844	324	324
BHLHE23	0.0429760453554146	0.440745277874127	0.583894577400504	324	4
BHLHE40	0.000294059715254917	0.995793079140032	0.997254072729785	324	324
BHLHE41	-0.0529645108789049	0.341937610004587	0.486953596405813	324	324
BHMT2	0.115829010223652	0.0371708037612027	0.0887677718003387	324	321
BHMT	-0.123573915238599	0.0261305908621325	0.0672196291248749	324	210
BICC1	0.0222543941824842	0.68983401405836	0.789938965238127	324	324
BICD1	0.138785414638967	0.0123984821005178	0.0366091815602251	324	324
BICD2	-0.0167597811470838	0.763771981598106	0.844173977249013	324	324
BID	0.14020933965051	0.011520337479179	0.0345649410169238	324	324
BIK	-0.161523376451774	0.00355288880924787	0.0130457121088966	324	324
BIN1	0.386207112892024	5.74596258632027e-13	3.22213397722974e-11	324	324
BIN2	-0.190562127243512	0.000563678332543518	0.00277562502305944	324	324
BIN3	-0.108252174108078	0.0515668071821516	0.115199075169759	324	324
BIRC2	0.0303160990284913	0.586643981231315	0.708821193216986	324	324
BIRC3	-0.0508637560026942	0.361452972726298	0.506528187008711	324	324
BIRC5	-0.168205753356795	0.00238411858030642	0.0094029940819218	324	324
BIRC6	0.0187274000966466	0.737006737509198	0.825359151900576	324	324
BIRC7	0.162339753907422	0.00338652564938997	0.0125583130816175	324	315
BIRC8	-0.0863411600894365	0.120894012922483	0.223863141796122	324	3
BIVM	0.260672035737386	1.97031011521415e-06	2.12084223657771e-05	324	324
BLCAP	0.356824121799332	3.66314693148968e-11	1.34780657079625e-09	324	324
BLID	-0.0466255525647159	0.402889808930705	0.547731445652946	324	10
BLK	-0.108215985788279	0.0516453811803853	0.115346984143713	324	290
BLMH	-0.0625298962785218	0.261740594023259	0.399195242984083	324	324
BLM	-0.234607852214889	1.98730655062486e-05	0.000154027929403364	324	324
BLNK	-0.257547655350432	2.63468131849026e-06	2.72057990086148e-05	324	324
BLOC1S1	0.000158031609042057	0.997739137261408	0.998596734861441	324	324
BLOC1S2	-0.0317782910762635	0.568716728654757	0.694873892250685	324	324
BLOC1S3	0.223418896958724	4.96219583088698e-05	0.000341064814140305	324	324
BLVRA	-0.150091408751004	0.00679859226160253	0.0223626011662383	324	324
BLVRB	-0.154807395381475	0.00522834259036453	0.0179554201207956	324	324
BLZF1	-0.159226152994839	0.00406147819747897	0.0145593916912525	324	324
BMF	0.0873251050553117	0.116700364290612	0.217994122028183	324	324
BMI1	0.0935431705828241	0.0927712542524897	0.182991130457256	324	324
BMP10	-0.0792236227725162	0.154808383344755	0.269613931753424	324	16
BMP15	0.100178721464838	0.0717375194697169	0.149841109834657	324	19
BMP1	0.0156144110696327	0.779485018696741	0.855532331389715	324	324
BMP2K	-0.158597642554487	0.00421164228264973	0.0150134087853505	324	324
BMP2	-0.255596697045962	3.15286506580094e-06	3.18050675895628e-05	324	324
BMP3	0.119408795180113	0.0316546343020587	0.0782569609103598	324	298
BMP4	0.187664088944061	0.000686007668706304	0.00327138564250573	324	324
BMP5	0.0224166927840192	0.687690277954111	0.788472539538181	324	277
BMP6	-0.119023727737434	0.0322123317311693	0.0793187096179246	324	324
BMP7	0.157103218035733	0.00458901464730049	0.0161034470738013	324	324
BMP8A	0.0612100312506946	0.271963232001644	0.410516408225755	324	324
BMP8B	-0.0174322098036105	0.754591563308949	0.839115236788061	324	324
BMPER	0.0561703256155384	0.313476455285716	0.455962782484747	324	322
BMPR1A	0.0108480125898912	0.845772436041262	0.90035307187076	324	324
BMPR1B	-0.11625454670911	0.0364751039584512	0.08742006405829	324	309
BMPR2	0.124582177009979	0.02492547654384	0.0646234195396611	324	324
BMS1P4	-0.0255182137987793	0.647220350224133	0.757507646939438	324	324
BMS1P5	-0.145253869889069	0.00883521904934599	0.0277652263981273	324	324
BMS1	-0.298935117314235	4.11171503934529e-08	7.19245198367932e-07	324	324
BMX	-0.223840744290694	4.79786203310379e-05	0.000331380596459489	324	322
BNC1	-0.000725252410105484	0.989624529251205	0.993446632546228	324	189
BNC2	0.0463071216257707	0.406113494147761	0.550730740333968	324	324
BNIP1	-0.243354257804172	9.41346100271593e-06	8.17278335740183e-05	324	324
BNIP2	0.0365982516187604	0.51153950613434	0.646789461414493	324	324
BNIP3L	-0.259023382693725	2.29787240607067e-06	2.432426966747e-05	324	324
BNIP3	0.0521330295138665	0.349580147401325	0.494988484821833	324	324
BNIPL	-0.143176863708353	0.00986483902648788	0.0303456858631434	324	319
BOC	0.0918906343687743	0.0987112590927714	0.191774401191619	324	324
BOD1L	0.0261591446145778	0.638980251722895	0.751149954442348	324	324
BOD1	0.0869427796581115	0.118316149213092	0.220240648975887	324	324
BOK	-0.137580699528646	0.0131869839666987	0.0384385727611251	324	324
BOLA1	-0.139045705831357	0.0122336828456511	0.0362523580733029	324	324
BOLA2	0.112883073494074	0.0423020119790523	0.0985139208382752	324	324
BOLA3	-0.0785576174219974	0.158317442157165	0.27389387934811	324	324
BOLL	-0.0748536120623818	0.178934204217153	0.301037104579172	324	106
BOP1	0.144856720057446	0.00902436996298481	0.0282252024208183	324	324
BPESC1	-0.0787964905567313	0.157052033141158	0.272490577266125	324	46
BPGM	0.129133590317711	0.0200631682313776	0.0542332944339915	324	324
BPHL	-0.0374929115914775	0.501265062350545	0.638615993898757	324	324
BPIL1	-0.0858894255310184	0.122858232150382	0.226652255863635	324	68
BPIL2	0.0368260029756622	0.508913624906944	0.644691232883205	324	22
BPI	0.249633009688366	5.40972510614295e-06	5.08719755230877e-05	324	255
BPNT1	-0.110629225287279	0.0466194434174325	0.106243596874059	324	324
BPTF	-0.0636818586477199	0.253037040875568	0.389643580251409	324	324
BRAF	-0.029531952877468	0.596364184598652	0.717238534183749	324	324
BRAP	0.0748761950322318	0.178802754945693	0.300892674840601	324	324
BRCA1	-0.143622925117271	0.00963515247852815	0.0297640204919577	324	324
BRCA2	0.0172580328084871	0.756966285871198	0.840059854730076	324	324
BRCC3	0.170525729162418	0.00206867889842211	0.00833153586861968	324	324
BRD1	-0.00873278055325897	0.875571520348852	0.92161769426996	324	324
BRD2	-0.0762968323953162	0.170676637023431	0.290656242184212	324	324
BRD3	-0.13518376806477	0.0148880349860678	0.0424468749170692	324	324
BRD4	0.0412599429087286	0.459224860947849	0.6008960948217	324	324
BRD7P3	-0.110552781420568	0.0467721228825736	0.106530223502537	324	124
BRD7	0.237203084096933	1.59681237190972e-05	0.000127803048212112	324	324
BRD8	-0.0727067432217872	0.191759541345143	0.316798541222425	324	324
BRD9	0.0365784040611668	0.511768673493137	0.646977698800349	324	324
BRDT	-0.0399688707390284	0.473407629550081	0.613533064484997	324	44
BREA2	0.119153958322299	0.0320227867050849	0.0789453552509717	324	318
BRE	0.231750985107096	2.52124207808898e-05	0.000190053263274072	324	324
BRF1	-0.118311304004915	0.0332662538271906	0.0814982047659948	324	324
BRF2	0.0438712432361696	0.431276400088306	0.575083620057125	324	324
BRI3BP	-0.291051196172794	9.57534549995702e-08	1.51513960169184e-06	324	324
BRI3	0.400122920504401	6.91018705680396e-14	4.60934042686843e-12	324	324
BRIP1	-0.226117323783661	3.99608262373909e-05	0.000283014152189321	324	324
BRIX1	0.00819857313034404	0.883126946358031	0.926712144993492	324	324
BRMS1L	-0.160877044728014	0.00368981037612929	0.0134486828200109	324	324
BRMS1	0.193999894407069	0.000444874476906875	0.00227024755616695	324	324
BRP44L	-0.305653181940395	1.96054760005974e-08	3.66468741673112e-07	324	324
BRP44	-0.0072714078746131	0.896264833716778	0.93496714483678	324	324
BRPF1	-0.00786726786800019	0.887818044598292	0.929860221842497	324	324
BRPF3	-0.0700758924276195	0.208377985913084	0.337079531841914	324	324
BRS3	-0.0729292577128769	0.190399800164891	0.315130772931774	324	44
BRSK1	0.214810934120589	9.72937954970802e-05	0.000611212529947542	324	324
BRSK2	0.392273992764525	2.31015014187702e-13	1.39418969690413e-11	324	322
BRWD1	-0.161495056562121	0.00355879047994953	0.0130601144884318	324	324
BRWD3	0.0280930984081629	0.614387279048609	0.731418274531453	324	324
BSCL2	0.0588502040583318	0.290911031573665	0.431096262165047	324	324
BSDC1	-0.0183595875428537	0.741987073386646	0.829528641008057	324	324
BSG	-0.0803457345379517	0.149029633989603	0.261762787471385	324	324
BSND	-0.14545746848305	0.00873962457835788	0.0275259934015265	324	98
BSN	0.030778397494194	0.580947832705814	0.704432609397341	324	324
BSPH1	0.0871777955908903	0.117320869165823	0.218917207384376	324	6
BSPRY	-0.147717121745815	0.00773881824526008	0.0248765682307443	324	324
BST1	0.0880146001596408	0.113830080602972	0.213822968830503	324	324
BST2	-0.0169729904828159	0.760857464331632	0.842583133227674	324	324
BSX	-0.0687121439131999	0.217390487975559	0.348412818820545	324	6
BTAF1	-0.119169506269278	0.0320002210459465	0.0789240438081873	324	324
BTBD10	0.0487794006666294	0.381488588010282	0.5263516135543	324	324
BTBD11	0.187507937537176	0.000693249906719238	0.00330115032559714	324	324
BTBD12	-0.0312998466442042	0.574553965048755	0.699580329584383	324	324
BTBD16	0.29647277538965	5.36880899586031e-08	9.16168742009094e-07	324	317
BTBD17	-0.161371224287842	0.00358470068140321	0.0131332870605916	324	113
BTBD18	-0.000220521765194733	0.996845132337873	0.997903782473359	324	255
BTBD19	0.0205377594112989	0.712657196174449	0.807224147303343	324	323
BTBD1	-0.111873219428262	0.04419294992566	0.101981749099841	324	324
BTBD2	0.14488744158341	0.00900961079974529	0.0281835091309984	324	324
BTBD3	-0.179702096189573	0.00115965774072558	0.00506356790692174	324	324
BTBD6	-0.290510684628484	1.01372454485301e-07	1.58379458290176e-06	324	324
BTBD7	-0.327920749318246	1.46834782530337e-09	3.65150065350253e-08	324	324
BTBD8	-0.0475770773879017	0.393348265847269	0.538002472535071	324	320
BTBD9	0.151514168420414	0.00628543141846316	0.0209414175049287	324	324
BTC	0.0721779468391371	0.195019403225393	0.320791847004044	324	323
BTD	-0.0902054402584314	0.105075943886111	0.20133368591865	324	324
BTF3L1	0.0671207782489562	0.228255915509318	0.361090533645565	324	111
BTF3L4	-0.129857329441982	0.0193713192213023	0.0526724263716592	324	324
BTF3	-0.114772355653071	0.0389470819963616	0.0920876120542256	324	324
BTG1	0.0401620617315886	0.47127023672308	0.611684108316397	324	324
BTG2	0.0274499444698622	0.622519905157763	0.737935296879928	324	324
BTG3	-0.0289992643373969	0.603008701829669	0.722508156450475	324	324
BTG4	0.037099936529397	0.505764620000392	0.642140379251348	324	27
BTK	-0.137775524005817	0.0130565515669025	0.0381313718304567	324	324
BTLA	-0.155260701705471	0.00509610033519208	0.0175897656730823	324	322
BTN1A1	0.101833799219569	0.0671474564763692	0.142356634995151	324	309
BTN2A1	0.14439658503858	0.0092480124234196	0.0287611006946726	324	324
BTN2A2	0.0156594617777184	0.778865235513797	0.855118936816693	324	324
BTN2A3	-0.0179440367427075	0.747626761360735	0.833680694583512	324	323
BTN3A1	-0.110924892491075	0.0460328393043257	0.105264817065314	324	324
BTN3A2	-0.133290800884767	0.0163645019847651	0.045961310554544	324	324
BTN3A3	-0.139103519496676	0.0121973423057278	0.0361674813355894	324	324
BTNL2	0.0228293254909828	0.682251253795717	0.784384131103296	324	30
BTNL3	0.0687675575051664	0.217018926475471	0.348012853576526	324	324
BTNL8	-0.0761309238193956	0.171611188539463	0.291817152919739	324	323
BTNL9	-0.232785742535366	2.31382743584466e-05	0.000176365860964748	324	324
BTRC	0.0252843194946097	0.650238223202741	0.759692240352846	324	324
BUB1B	-0.313591121684504	7.97485598710004e-09	1.63757545917682e-07	324	324
BUB1	-0.23315221862019	2.24432450072279e-05	0.000171729429809848	324	324
BUB3	-0.223713242074122	4.84698191651541e-05	0.000334073840659549	324	324
BUD13	-0.012853328904894	0.817722485038588	0.881298883396246	324	324
BUD31	0.189258861715807	0.000615947194921504	0.00298620492859936	324	324
BVES	0.0750377287133196	0.177864595753192	0.2997981669733	324	324
BYSL	0.0537639091143883	0.334691078290955	0.478907755874617	324	324
BZRAP1	-0.0448552854232631	0.42100451526728	0.565270594839301	324	324
BZW1	-0.0718424645883031	0.197108410654222	0.323207504050723	324	324
BZW2	0.0727906859643954	0.191245751527069	0.316213636107444	324	324
C10orf105	-0.100751412886828	0.0701211415147184	0.147116904746566	324	296
C10orf107	0.107153931291611	0.0539961569777262	0.119451712938544	324	292
C10orf108	0.0750230658185546	0.17794960445022	0.299915914865228	324	324
C10orf10	0.00577377810224048	0.917544564409964	0.948547871970715	324	324
C10orf110	-0.0703933710471296	0.206319138472236	0.334541886144979	324	323
C10orf111	-0.044061268963143	0.429281632303577	0.57323461356242	324	324
C10orf113	0.0262372985483956	0.637978470257679	0.75041795821206	324	48
C10orf114	0.031159700328966	0.576269140884303	0.700828691430061	324	324
C10orf116	0.220524407963286	6.24140203979694e-05	0.000417111929026943	324	324
C10orf118	-0.253899097883863	3.68166540823102e-06	3.62039576532205e-05	324	324
C10orf119	-0.101955227900205	0.0668203934037914	0.141784723703296	324	324
C10orf11	0.200947377583484	0.000272348338366877	0.00150129082650301	324	323
C10orf120	-0.00808017535952798	0.884802933280777	0.927733146050796	324	7
C10orf122	0.028363040241113	0.610987821492876	0.728628467163774	324	6
C10orf125	0.0189363865027104	0.734181848886147	0.823453436381737	324	324
C10orf128	-0.107324275944447	0.0536132337417783	0.118737297149083	324	309
C10orf129	-0.028126303750553	0.613968667260644	0.731126136583315	324	33
C10orf12	-0.144684454233616	0.00910752824918243	0.0284090012121913	324	324
C10orf131	0.000419590761515953	0.993997216885144	0.995909040251122	324	215
C10orf137	-0.157762195752013	0.00441900430211965	0.0156315564975801	324	324
C10orf140	0.0158613148263134	0.776089974272041	0.853211328115957	324	315
C10orf18	-0.116685165921477	0.0357823682462394	0.0860541828981057	324	324
C10orf25	-0.140312612414725	0.0114588394523442	0.0344252127726747	324	324
C10orf26	0.023732406287987	0.670404990754912	0.775201050995588	324	324
C10orf27	0.0593939450648164	0.286468699983469	0.426492773478698	324	65
C10orf28	-0.0209508980692165	0.707140016047833	0.803134810813406	324	324
C10orf2	0.0301008155341756	0.589305330507008	0.711374364007645	324	324
C10orf32	-0.169172207177972	0.00224773689724901	0.00893273476832849	324	324
C10orf35	0.16049244470264	0.00377353429994462	0.0136908195504772	324	324
C10orf40	-0.011713276198542	0.833643237964568	0.892384160475267	324	4
C10orf41	0.170834347796816	0.00202971961720767	0.00820300118877622	324	324
C10orf46	-0.24823209461304	6.12926178555383e-06	5.65108230298268e-05	324	324
C10orf47	0.286469809306718	1.54680735889627e-07	2.28671035618758e-06	324	324
C10orf4	-0.24829019047453	6.09769222156708e-06	5.63246931992162e-05	324	324
C10orf50	0.0434301541692921	0.435927233242343	0.579606366337465	324	95
C10orf53	0.00691106545117163	0.901378721289959	0.938156148479665	324	10
C10orf54	-0.0584222587046686	0.29443958289445	0.435119936050439	324	324
C10orf55	0.163023731965452	0.00325261335388627	0.0121436215277591	324	322
C10orf57	-0.242801256871652	9.87714538180553e-06	8.51559637773695e-05	324	324
C10orf58	-0.0493626215427593	0.375815243560477	0.520774430961124	324	324
C10orf62	0.108053823195158	0.0519987028427163	0.115920490536725	324	116
C10orf67	0.110099718534222	0.0476856349430107	0.10820003939671	324	239
C10orf68	-0.0559956649679612	0.314985921677603	0.457659007604826	324	298
C10orf71	0.0166821719484269	0.764833709638267	0.844939983598344	324	32
C10orf72	0.0370223333959177	0.506655669770227	0.642735771795799	324	324
C10orf75	0.0860731880643377	0.122056228275665	0.225614253311868	324	324
C10orf76	0.00327952775393526	0.953108614897797	0.970416285811031	324	324
C10orf78	0.0269460783729395	0.628923501858014	0.743167425935971	324	324
C10orf79	-0.118400392027604	0.0331328754678199	0.0812503882497891	324	316
C10orf81	0.0558209079806293	0.316500971036297	0.459287201939997	324	324
C10orf82	0.236119348165404	1.75008835441259e-05	0.000138074926168183	324	270
C10orf84	-0.00130185651549563	0.981376784069905	0.988115637877099	324	324
C10orf88	-0.0318215913699762	0.568189840782337	0.694470765981754	324	324
C10orf90	0.0846817666258706	0.12823121603396	0.234271981669797	324	144
C10orf91	-0.0519449179122	0.351324025771314	0.496569731534678	324	318
C10orf93	-0.157969574432248	0.00436669007440107	0.0154630822938764	324	170
C10orf95	-0.261700111190272	1.78918424203309e-06	1.9459836302772e-05	324	324
C10orf99	0.0383680254956995	0.491321351906783	0.629536291086463	324	323
C11orf10	0.116882827584461	0.0354681496492819	0.085528583924865	324	324
C11orf16	-0.141776768844377	0.0106176321156103	0.0322999888932697	324	176
C11orf17	0.159061546701264	0.00410033122524926	0.0146720998922287	324	324
C11orf1	0.179403706763678	0.00118221053853955	0.00514665881029038	324	324
C11orf20	-0.257506890749779	2.64462348744816e-06	2.72942241574746e-05	324	297
C11orf21	-0.0723219572626788	0.194127642843306	0.319696896013581	324	307
C11orf24	-0.121013789426096	0.0294180129250857	0.0738996910979785	324	324
C11orf2	0.197821829933037	0.000340324771720786	0.00180997551214749	324	324
C11orf30	-0.203008592391825	0.000234695567112031	0.00132358938774434	324	324
C11orf31	0.228580726781436	3.27181103037241e-05	0.000238634853891753	324	324
C11orf34	0.0146287927640214	0.793078898250557	0.866037206000199	324	84
C11orf35	0.060480483222217	0.277728991023796	0.416867256393392	324	324
C11orf36	0.0457978601937881	0.411300827054475	0.555595733011009	324	31
C11orf41	-0.0654967328808208	0.239735786815804	0.374581253454799	324	322
C11orf42	0.0319674046303399	0.566417262691143	0.693268392689741	324	278
C11orf45	-0.0782661738995258	0.159871726672133	0.275883604696616	324	324
C11orf46	0.0672519339217039	0.22734612257275	0.360111746525373	324	324
C11orf48	-0.00294478893207566	0.957890104617272	0.973279674617539	324	324
C11orf49	-0.0671531178517917	0.22803134466436	0.360821779986492	324	324
C11orf51	0.0280704007548271	0.614673494896656	0.731516214402236	324	324
C11orf52	0.288304782428718	1.27778260161465e-07	1.9367309800124e-06	324	324
C11orf53	-0.236279458302611	1.72659656425663e-05	0.000136526364055846	324	316
C11orf54	0.103859011011682	0.0618611513915904	0.133136362615042	324	324
C11orf57	0.104639038156934	0.0599187469496704	0.129740931510471	324	324
C11orf58	0.155339539932882	0.00507341067202506	0.0175389738478407	324	324
C11orf59	0.218400638919906	7.3712161025975e-05	0.00048045183651932	324	324
C11orf61	0.0647095241061756	0.245443743941107	0.380973803129791	324	324
C11orf63	0.195288892873658	0.000406670187257031	0.00210954831151806	324	324
C11orf65	-0.0128624291794422	0.817595691712071	0.881258193163106	324	319
C11orf66	0.0218141289818567	0.695661744177724	0.793878947653525	324	324
C11orf67	0.15745526140934	0.00449747082784371	0.0158383623976456	324	324
C11orf68	0.236797880651561	1.65256728950536e-05	0.000131799232456723	324	324
C11orf70	0.0753373928603361	0.176133866894509	0.297565067438491	324	318
C11orf71	0.017529547525342	0.753265467983403	0.837972908774389	324	324
C11orf73	0.259003884787953	2.30204131959023e-06	2.4355375692832e-05	324	324
C11orf74	0.183179890461166	0.000924439915610381	0.00421351326951589	324	324
C11orf75	-0.240423375667965	1.21300187349707e-05	0.000101228381475019	324	324
C11orf80	0.194967379372819	0.000415902955099991	0.00214816574637115	324	324
C11orf82	-0.0962299942257698	0.083726609624324	0.169240093690748	324	324
C11orf83	0.018680690653776	0.737638598830334	0.825879867864619	324	324
C11orf84	0.33845397110689	3.99660323015135e-10	1.14159828197469e-08	324	324
C11orf85	-0.0197736400713873	0.722900829568394	0.815653324287868	324	78
C11orf86	0.0124839891148745	0.822872434136988	0.884441539541818	324	306
C11orf87	0.0828653991736917	0.136652489340475	0.245934723747131	324	196
C11orf88	-0.0318378366856498	0.567992224033898	0.694402535212766	324	182
C11orf90	-0.309477805550608	1.27525880797221e-08	2.49444151223419e-07	324	282
C11orf92	-0.337018856828306	4.78579563887943e-10	1.3361752421949e-08	324	324
C11orf93	-0.280518870928799	2.84770450764423e-07	3.88760763647017e-06	324	324
C11orf94	-0.0693654073667383	0.213039092546726	0.343105429742286	324	31
C11orf95	0.319749254266026	3.89611083289114e-09	8.68508039831983e-08	324	324
C11orf9	-0.227188378772104	3.66430891381942e-05	0.000262807952713969	324	324
C12orf10	-0.00517454467530925	0.926076399879544	0.954009661519852	324	324
C12orf11	-0.103891722392001	0.0617786648806428	0.132999508346255	324	324
C12orf12	-0.0459833697495431	0.409406711657396	0.553755189071838	324	7
C12orf23	-0.386668702549211	5.36463569258363e-13	3.0427783247763e-11	324	324
C12orf24	-0.013936200486463	0.802669144457434	0.872150385033203	324	324
C12orf26	-0.294642347336135	6.53579345933248e-08	1.08902383440645e-06	324	324
C12orf27	0.0179239046222999	0.747900330926355	0.833925930867301	324	322
C12orf29	-0.101454955530535	0.0681762940640701	0.144028787726603	324	324
C12orf32	-0.052681439109409	0.344527424932358	0.489459371801873	324	324
C12orf34	-0.0943968949630039	0.0898164116310411	0.178580961402143	324	324
C12orf35	0.119914248736562	0.0309351064659841	0.0769393683244322	324	324
C12orf36	0.0995545156578555	0.0735337657536786	0.152851086117197	324	324
C12orf39	0.0166306298855244	0.765539071077941	0.845131920018327	324	41
C12orf40	-0.00937031687237022	0.866569497704331	0.914963900525775	324	42
C12orf41	0.0130868837806499	0.814469896768277	0.879469321761295	324	324
C12orf42	0.0128850933691135	0.817279934199304	0.881013793904875	324	208
C12orf43	-0.0975605915219201	0.0795181527525264	0.162592896780938	324	324
C12orf44	0.0812193500219488	0.144645240222597	0.256329825141022	324	324
C12orf45	-0.00702368685764263	0.899779979233424	0.937231355973776	324	324
C12orf47	-0.0526651270882863	0.344677041743478	0.489551699886069	324	324
C12orf48	-0.18093109455166	0.00107087784862285	0.00474051819052856	324	324
C12orf49	-0.130183368523717	0.019066487147957	0.0520365521982365	324	324
C12orf4	-0.180155255372011	0.00112616315977119	0.00493740858198686	324	324
C12orf50	-0.0654153763799755	0.240321339889042	0.375181748970187	324	90
C12orf51	-0.0440330133782407	0.429577902992317	0.573483551185011	324	324
C12orf52	0.0382700208610249	0.49242968723816	0.630425925422285	324	324
C12orf53	0.105676205071594	0.0574142632333602	0.125332525441593	324	323
C12orf54	0.0756755288481712	0.174195984537849	0.295071839288612	324	99
C12orf56	-0.0133353629958652	0.811012958422998	0.877419342423564	324	152
C12orf57	-0.37348434498748	3.65721461586353e-12	1.69146175983688e-10	324	324
C12orf59	0.102745216639048	0.0647243328461694	0.138106949303646	324	305
C12orf5	0.0346472575768225	0.534318776104148	0.666341597239438	324	324
C12orf60	0.0566668842284018	0.309210984262242	0.45175521687734	324	323
C12orf61	0.0134755239646858	0.809064597421586	0.876549379123217	324	324
C12orf62	0.00592534461945063	0.915388030728808	0.947208471338506	324	324
C12orf63	-0.147939198049932	0.00764620278945555	0.0246148291132335	324	215
C12orf65	-0.0287116241892996	0.606610325584538	0.725418437440098	324	324
C12orf66	0.0749450602446909	0.178402350875003	0.300320991204242	324	324
C12orf68	0.0719729342050006	0.196294062904409	0.32219095315186	324	324
C12orf69	-0.00972972065495159	0.861502216366075	0.911461056812745	324	305
C12orf70	-0.184934846506801	0.000823243869177933	0.00381552619770011	324	290
C12orf71	-0.0953925532555321	0.0864660970168711	0.173626250526874	324	164
C12orf72	-0.325851274997371	1.88519409164894e-09	4.59008819731744e-08	324	324
C12orf73	0.114188979845922	0.0399581479425441	0.0939842607560196	324	324
C12orf74	0.0712083141854124	0.20110164039779	0.328232764814829	324	320
C12orf75	0.0224106759053266	0.687769708002694	0.788472539538181	324	324
C12orf76	0.156245933097105	0.00481900407099884	0.0168062342469031	324	324
C12orf77	-0.042120443194469	0.449905176459783	0.592460947846023	324	39
C13orf15	0.206744038326192	0.000178550917490977	0.00104290805893594	324	324
C13orf16	0.132415032749462	0.0170898533434018	0.0475796357781098	324	266
C13orf18	0.258849326718987	2.33534460678763e-06	2.46287408052004e-05	324	324
C13orf1	0.269963869438717	8.12041220310305e-07	9.81939887357513e-06	324	324
C13orf23	0.336001529496176	5.43488435575556e-10	1.50046772415873e-08	324	324
C13orf26	-0.0538298714867799	0.334097562241782	0.478265927435354	324	62
C13orf27	0.197414606811714	0.000350262512791614	0.00185733898759978	324	324
C13orf29	0.147700882046653	0.00774563000170144	0.0248863408348775	324	324
C13orf30	-0.0921676819381227	0.0976948517815159	0.190191737904712	324	233
C13orf31	0.147710244135816	0.0077417024124528	0.0248777596192375	324	324
C13orf33	0.0946003373523008	0.0891235183693946	0.177502771518479	324	324
C13orf34	0.177980276102865	0.00129545177026778	0.0055649886702367	324	324
C13orf35	0.140057365116759	0.0116113671643259	0.0347673594036954	324	75
C13orf36	0.108337925237629	0.0513810172605862	0.114912127067371	324	96
C13orf37	0.0777032257340966	0.162906434775196	0.279924728851998	324	324
C13orf38	0.0168504087185091	0.762532715985717	0.843313302117543	324	163
C13orf39	-0.023049256081772	0.679358964656449	0.782401134825134	324	33
C14orf101	0.0276319001621116	0.620214378386934	0.7361195887506	324	324
C14orf102	-0.16460118139596	0.00296189499997098	0.0112491771919466	324	324
C14orf104	-0.154452858770377	0.00533391275997626	0.0182609483022709	324	324
C14orf105	0.0531630197762554	0.340128872613877	0.484958238706675	324	201
C14orf106	-0.287076536476472	1.45232841432755e-07	2.15832139351456e-06	324	324
C14orf109	-0.232252780075666	2.41855217209219e-05	0.000183556503800797	324	324
C14orf115	-0.269441035694681	8.54329829080827e-07	1.02680382311202e-05	324	263
C14orf118	-0.109741484570426	0.0484184689308097	0.109624109857644	324	324
C14orf119	-0.205176740169936	0.000200373722870758	0.00115548066164513	324	324
C14orf126	-0.169992952248812	0.00213754551079071	0.00854870997654181	324	324
C14orf128	0.0662853605744593	0.234111595688776	0.368133032738052	324	324
C14orf129	-0.318585874883267	4.46626260560064e-09	9.8561503096839e-08	324	324
C14orf132	0.0492113689747839	0.377281566164744	0.522232136463731	324	324
C14orf135	-0.17523874357984	0.00154208479972537	0.00647139465986088	324	324
C14orf138	-0.193022998438247	0.00047602116160072	0.00240685540073723	324	324
C14orf139	-0.084659380957121	0.128332501262728	0.234370501198976	324	324
C14orf142	-0.293059746955308	7.73877601548647e-08	1.25890998811035e-06	324	324
C14orf143	-0.240485689562652	1.20652065842998e-05	0.000100815012383375	324	324
C14orf145	-0.366099974005994	1.03235807398547e-11	4.266289785917e-10	324	324
C14orf147	-0.110807838238316	0.0462643309530238	0.105615175960152	324	324
C14orf148	-0.0385381000915938	0.489401145829224	0.628173757080112	324	318
C14orf149	0.0324406870277812	0.560682073202944	0.688505064457337	324	324
C14orf153	-0.146741658685755	0.00815758661816509	0.0260240817254759	324	324
C14orf156	-0.123934265370347	0.0256942511054907	0.06627979436843	324	324
C14orf159	-0.424424958945244	1.33770005247327e-15	1.23161732738178e-13	324	324
C14orf162	-0.142234127058728	0.0103663120841487	0.0316570730801794	324	85
C14orf165	-0.119631173281093	0.0313363314942994	0.0776805310591193	324	10
C14orf166B	0.182345254019651	0.00097648758021574	0.00440710707942786	324	148
C14orf166	-0.248705525993921	5.87646681853817e-06	5.45101502684925e-05	324	324
C14orf167	-0.187083327859143	0.000713302306228911	0.00337713923745547	324	324
C14orf169	-0.0962046205029178	0.0838085735967582	0.16933660450626	324	324
C14orf174	-0.189887722833159	0.000590189718063294	0.00288037610183997	324	324
C14orf176	-0.00970905992020909	0.861793363188212	0.911692933003085	324	324
C14orf178	-0.0311748185922951	0.576084000883738	0.700767086431119	324	161
C14orf179	-0.0426255862251428	0.444484291291046	0.587197447017235	324	324
C14orf180	-0.0204025529044079	0.714466057248461	0.808579017965428	324	111
C14orf181	-0.150201679942811	0.00675751995331811	0.0222570894302716	324	324
C14orf182	-0.0928768936974861	0.0951308664011002	0.186502476023549	324	323
C14orf183	-0.0875481416713878	0.115765763944292	0.216534375628579	324	60
C14orf184	-0.248264083700431	6.11185955641854e-06	5.64029183772984e-05	324	279
C14orf19	0.212173360685645	0.000118957824948374	0.000732204647031427	324	322
C14orf1	-0.0866766794354633	0.119451012588165	0.22177197469356	324	324
C14orf21	-0.192976195764698	0.000477563037398142	0.00241403481238412	324	324
C14orf23	-0.0795650473798454	0.153032433434875	0.267202700877071	324	38
C14orf28	-0.0843610660291681	0.129688159873124	0.236214310332029	324	324
C14orf2	-0.187680889101338	0.000685232669039477	0.00326926504787574	324	324
C14orf33	0.0498841816779513	0.370785879626286	0.516008611305	324	324
C14orf34	-0.0617465823689571	0.267775176612843	0.405918354784985	324	298
C14orf37	-0.0165321129598508	0.766887829180929	0.845948430127417	324	323
C14orf39	0.0148752787845933	0.789673254874694	0.86319410681123	324	39
C14orf43	-0.148425991395791	0.0074466402191721	0.0240741863691837	324	324
C14orf45	-0.172143185094521	0.00187183148837803	0.00765555874224031	324	324
C14orf48	-0.0625092251317221	0.261898631180406	0.399343968896637	324	16
C14orf49	-0.0913692732396953	0.100646753637336	0.194541791646427	324	324
C14orf4	0.104333890219319	0.0606725380717201	0.131086322978574	324	324
C14orf50	-0.166869788202389	0.00258506915944229	0.0100751021876669	324	324
C14orf53	-0.135943622816058	0.0143290529230275	0.0411793848158143	324	209
C14orf64	-0.429594621689423	5.5426953009321e-16	5.51558149126668e-14	324	286
C14orf68	0.240010785209164	1.25675678477803e-05	0.000104046426410209	324	300
C14orf70	-0.10170031235119	0.0675085099153386	0.142864168877753	324	54
C14orf72	-0.15334228960543	0.00567712093543531	0.0192462080693513	324	323
C14orf73	-0.0406934387941027	0.465418699548729	0.606515020247998	324	324
C14orf79	-0.092475296365283	0.096576074916533	0.188588415977217	324	324
C14orf80	-0.310067805498747	1.19274218393306e-08	2.3610331530955e-07	324	324
C14orf86	-0.00856759118861998	0.877906661425503	0.923240841678682	324	7
C14orf93	0.0430430804375182	0.440032137407116	0.58334021966072	324	324
C15orf17	-0.0806881346380932	0.147299357579718	0.259435072808125	324	324
C15orf21	-0.447811307720119	2.19839355573651e-17	2.82579223609118e-15	324	324
C15orf23	-0.281385553684369	2.60780788646414e-07	3.60989909878025e-06	324	324
C15orf24	0.0382850494315738	0.492259642416733	0.63037130428511	324	324
C15orf26	-0.215844045541459	8.98661151628229e-05	0.00057217746852624	324	255
C15orf27	-0.0365973271046455	0.511550179737575	0.646789461414493	324	324
C15orf28	-0.0671084937043623	0.228341262229462	0.361196682582083	324	304
C15orf29	-0.101188895077559	0.0689065265271447	0.145091446931691	324	324
C15orf2	-0.017200508318722	0.757751075785471	0.840430002833557	324	71
C15orf32	-0.0798266010837447	0.151682406637674	0.265290090068277	324	10
C15orf33	-0.0695974681886295	0.211508500114405	0.341056594962907	324	323
C15orf34	0.152480301546723	0.00595703632008362	0.0200373039857358	324	323
C15orf37	-0.000137205966206371	0.9980370765057	0.99870816299159	324	324
C15orf38	-0.144476144702225	0.00920899500165716	0.0286620973599307	324	324
C15orf39	0.0728055009880931	0.191155177724033	0.316116686971364	324	324
C15orf40	0.0894073345820556	0.10820129130377	0.206045652848305	324	324
C15orf41	0.194847528446625	0.000419394240693675	0.00216195546732586	324	324
C15orf42	-0.164715900114458	0.00294170249917894	0.0111832150895424	324	324
C15orf43	-0.0501529183875408	0.36821078510625	0.513471820442284	324	4
C15orf44	0.00484465246668343	0.930777054796797	0.956884289253736	324	324
C15orf48	-0.2446713406004	8.39102801016412e-06	7.40858159951823e-05	324	324
C15orf50	-0.158086798239196	0.00433736652478342	0.0153812558864364	324	102
C15orf51	-0.240453456122889	1.20986911296251e-05	0.00010100952800967	324	279
C15orf52	0.211824531069728	0.00012214056342788	0.000748768179948862	324	324
C15orf53	-0.023857149255316	0.668774971795601	0.774084935486722	324	208
C15orf54	-0.127203222645284	0.0220144107205089	0.0584070848696521	324	241
C15orf55	-0.210802815791222	0.000131928640910475	0.000800345524616257	324	174
C15orf56	-0.0219479676135196	0.693888227875983	0.79244893964144	324	322
C15orf57	0.125385997479061	0.0239993333693711	0.0625996709333344	324	324
C15orf58	-0.200780221472309	0.000275636736221417	0.00151646169913923	324	324
C15orf59	0.119814881495072	0.0310754446111541	0.0772011076904864	324	321
C15orf5	-0.0814444653789887	0.143531560324102	0.255022640392748	324	182
C15orf60	0.0490295554198387	0.379048802132693	0.52378855415125	324	48
C15orf61	-0.0928440393403438	0.0952484463858559	0.186659043283637	324	324
C15orf62	0.245839427285299	7.57346574517588e-06	6.78970808087666e-05	324	324
C15orf63	-0.0513877693840674	0.356521158843791	0.50191578654962	324	324
C16orf11	0.0723473777467199	0.193970540596489	0.319517920538197	324	97
C16orf13	0.139438667113641	0.011988544883491	0.0356701106220808	324	324
C16orf3	-0.113118802835589	0.0418705564752027	0.0977397799018411	324	295
C16orf42	0.14843078484821	0.00744469846442808	0.0240718402651672	324	324
C16orf45	0.137234870481287	0.0134213382043884	0.0390010848144258	324	324
C16orf46	-0.207070244590561	0.000174297920875165	0.00102047540482812	324	324
C16orf48	0.0256502807626898	0.645518869691991	0.756410704170542	324	324
C16orf52	0.274757753525521	5.07288135822492e-07	6.49112388403764e-06	324	324
C16orf53	0.0304653862070565	0.584801744374632	0.707545414699336	324	324
C16orf54	-0.226810804555464	3.77817907988777e-05	0.000269698708513304	324	324
C16orf55	0.186059915808926	0.000763858160458189	0.00358392327240338	324	324
C16orf57	0.202304143570776	0.000246979903971694	0.0013818448838665	324	324
C16orf58	0.086569504307003	0.11991048362674	0.222437262055226	324	324
C16orf59	-0.102632889305084	0.0650190335088731	0.138601310392865	324	324
C16orf5	0.256588390810016	2.87837527300653e-06	2.93698136748269e-05	324	324
C16orf61	-0.0293920714522843	0.598105787193217	0.718607704649356	324	324
C16orf62	-0.12662754959331	0.02262723765995	0.059792573685584	324	324
C16orf63	0.203056697951836	0.000233877860674892	0.00131935373384425	324	324
C16orf68	0.278188846068068	3.60247421264007e-07	4.79912928842986e-06	324	324
C16orf70	0.15144052764115	0.00631111548121707	0.0210105164733757	324	324
C16orf71	-0.0671456637130331	0.228083093374626	0.360845974532506	324	323
C16orf72	0.200986220025929	0.000271589464272415	0.00149752463656614	324	324
C16orf73	-0.0140678719102145	0.800843578714503	0.871218362905727	324	127
C16orf74	0.0751247883582062	0.177360483751529	0.299279752438967	324	323
C16orf75	-0.0983709524705984	0.0770401126079594	0.158650177877287	324	324
C16orf78	-0.0989709197780554	0.0752461033023463	0.155707360952325	324	6
C16orf79	-0.0210390998574543	0.705964111184121	0.802490473168204	324	324
C16orf7	-0.0308180619591745	0.580460314940082	0.704100247211161	324	324
C16orf80	0.135380695801787	0.0147413604825899	0.0420771781907524	324	324
C16orf81	-0.082753433216216	0.1371851795274	0.246727218818931	324	111
C16orf82	0.0374790712604466	0.501423174541006	0.638717615189139	324	13
C16orf86	0.112189027194674	0.0435941176220085	0.100823175409237	324	324
C16orf87	0.0344100471772632	0.537122727209002	0.668302502126981	324	324
C16orf88	0.183105282251738	0.000928986156476113	0.00422742091205624	324	324
C16orf89	-0.116707264113453	0.0357471222939464	0.0860189184526935	324	312
C16orf90	0.0196256858961524	0.724890065798502	0.817245634609942	324	27
C16orf91	0.13890048621276	0.0123253865219527	0.0364531639327736	324	324
C16orf92	-0.0924727015930242	0.0965854691173035	0.188588415977217	324	46
C16orf93	-0.0937132972362933	0.0921763094765552	0.1821607256664	324	324
C17orf100	0.030117059489169	0.589104328403041	0.711229579210674	324	324
C17orf101	-0.14206506037541	0.0104585942817606	0.0318798696962506	324	324
C17orf102	-0.000735535771192481	0.989477423779084	0.993446632546228	324	33
C17orf103	0.121111262491354	0.0292866519583714	0.0736164159385348	324	324
C17orf104	0.114083112796552	0.0401439851881078	0.0943540948466627	324	324
C17orf105	-0.000497023610647185	0.992889467744202	0.995454163999011	324	10
C17orf106	0.0465170720438346	0.403986310270372	0.548748302463598	324	324
C17orf107	-0.19286123197565	0.000481370129836577	0.00242893747645043	324	324
C17orf108	0.106490244565849	0.0555098142674764	0.122090752602744	324	324
C17orf28	-0.297328044190221	4.89508306924134e-08	8.42592777005499e-07	324	324
C17orf37	0.128318104621452	0.0208683470385647	0.0559741097057436	324	324
C17orf39	-0.24671384834028	7.01167782296347e-06	6.37264290659145e-05	324	324
C17orf42	0.00442196309500036	0.936803474571238	0.960211982712803	324	324
C17orf44	-0.118146862834808	0.0335136486104286	0.0819015647214117	324	324
C17orf46	0.00359757583723902	0.948567092959496	0.967033300980235	324	313
C17orf47	0.011582695048829	0.835471266044401	0.893616129645482	324	292
C17orf48	-0.153189495085612	0.00572586029918296	0.0193948330975918	324	324
C17orf49	-0.10897734285077	0.0500131552532718	0.112526757017335	324	324
C17orf50	-0.0898861709339445	0.106317520861213	0.203201247991475	324	230
C17orf51	0.0953658110367888	0.0865547509419128	0.173767879806812	324	324
C17orf53	-0.145169035782137	0.0088753243627186	0.0278558816806746	324	324
C17orf54	-0.2733470271631	5.83162223110687e-07	7.34331819750385e-06	324	73
C17orf55	-0.203488283734339	0.000226659803232992	0.00128265603344685	324	323
C17orf56	0.141304859565411	0.0108825869776299	0.0329843529661894	324	324
C17orf57	0.174943266140028	0.00157108937109414	0.00656943686117628	324	323
C17orf58	0.175940888224721	0.0014751194153882	0.00622601041100416	324	324
C17orf59	-0.190620870301239	0.000561422152357432	0.00276589136533483	324	324
C17orf60	-0.051708557288191	0.353522956961047	0.499036364047916	324	315
C17orf61	-0.0819152528393929	0.141223678310784	0.251962389559438	324	324
C17orf62	0.150556164110549	0.00662698602668708	0.0218927216953055	324	324
C17orf63	0.175358393428698	0.00153048002703347	0.00642814600787768	324	324
C17orf64	-0.167388715595898	0.00250525121037096	0.00981037541232307	324	107
C17orf65	0.0353733293695601	0.525782185014704	0.658850310335257	324	324
C17orf66	-0.132910036740387	0.0166764928065308	0.0466984262420818	324	113
C17orf67	0.259803704078483	2.13682739911109e-06	2.29011902357358e-05	324	324
C17orf68	-0.272181144674717	6.53974941564381e-07	8.1366649706266e-06	324	324
C17orf69	0.0869464235435611	0.118300667404743	0.220235892144298	324	324
C17orf70	0.03418383804172	0.539803477316494	0.670351934346299	324	324
C17orf71	0.212739025708133	0.000113961603765524	0.000704537298881804	324	324
C17orf72	0.017389205138924	0.755177673611972	0.839486833781602	324	324
C17orf73	0.135889415934386	0.0143683105629234	0.0412682396391568	324	324
C17orf74	-0.126396547620513	0.0228772660933653	0.0603324650037526	324	24
[truncated: 17,796 more rows]
