# Supplementary material for: Expression and gene regulation network of TYMS and BCL2L1 in colorectal cancer based on data mining
Source: PeerJ. 2021 Jun 2;9:e11368. doi: 10.7717/peerj.11368 (PMC8179227; doi:10.7717/peerj.11368)
Supplement: Supplemental Information 3 [file peerj-09-11368-s003.txt]

Query	Statistic	P-value	FDR (BH)	Event_SD	Event_TD
A1BG	-0.131343426415187	0.0180154791092139	0.0370164426994903	324	324
A1CF	-0.314230475036552	7.40888398218049e-09	7.04751842514478e-08	324	322
A2BP1	-0.344189400736845	1.92698878060728e-10	2.48338170000789e-09	324	228
A2LD1	0.0102308070733492	0.854446836831793	0.896279726953777	324	324
A2ML1	0.0255375410609421	0.646971233122573	0.731566066472142	324	149
A2M	-0.177350341157939	0.00134867825137047	0.00383083455099418	324	324
A4GALT	-0.0949838655872073	0.0878289403857357	0.145268539015344	324	324
A4GNT	0.0655935514191453	0.239040253267284	0.332663232102495	324	125
AAA1	0.21596607511899	8.90248596004336e-05	0.000339874078262408	324	184
AAAS	0.317445876323372	5.10292804077889e-09	5.03300750210354e-08	324	324
AACSL	0.118651816338336	0.0327589094538297	0.0621078673281102	324	102
AACS	0.236637618860625	1.67512446746194e-05	7.60472231045978e-05	324	324
AADACL2	-0.0534412585148973	0.337603960395781	0.439749318683588	324	36
AADACL3	-0.0324817205348612	0.560186154832527	0.656265135781569	324	25
AADACL4	-0.0872251144370433	0.117121269765972	0.185162170355196	324	37
AADAC	-0.0153447328893063	0.783198010005485	0.842301673805203	324	306
AADAT	0.371704982431283	4.70759601451557e-12	8.37258428637338e-11	324	324
AAGAB	0.349419408924679	9.779296236288e-11	1.3327095270032e-09	324	324
AAK1	-0.289652803477552	1.10948386921082e-07	8.20711255270115e-07	324	324
AAMP	0.0227942889762785	0.682712446775297	0.760682927159575	324	324
AANAT	0.161054060021354	0.00365184365749706	0.00919814800867213	324	182
AARS2	0.275093736382693	4.90667570653453e-07	3.16582938757663e-06	324	324
AARSD1	0.077702951683376	0.162907922569338	0.243470164383544	324	324
AARS	-0.00518967229102391	0.925860905848243	0.948035207493584	324	324
AASDHPPT	-0.0427798875047607	0.442835851064909	0.546811532145834	324	324
AASDH	0.0246566299644454	0.658365282466009	0.740768531030219	324	324
AASS	-0.319926365288433	3.81574493489167e-09	3.83609299066433e-08	324	324
AATF	-0.0740118136837688	0.183885252698673	0.268833720618185	324	324
AATK	-0.0337315291850087	0.545183593302046	0.642551553536956	324	324
ABAT	-0.501467852382798	4.91146878230381e-22	5.22701744869376e-20	324	324
ABCA10	-0.0663113118484469	0.23392811609199	0.326726766015505	324	320
ABCA11P	-0.181059271214443	0.00106198841876765	0.00310334525383904	324	324
ABCA12	0.398768524800837	8.52960238399083e-14	2.07169913117912e-12	324	249
ABCA13	-0.133546536140839	0.0161578337453423	0.0337082408562705	324	320
ABCA17P	-0.129083783813754	0.0201115598447085	0.0407772536234768	324	279
ABCA1	-0.264286618554594	1.40123005616407e-06	8.2282257376944e-06	324	324
ABCA2	0.103840401371558	0.0619081187847772	0.107572964478991	324	324
ABCA3	0.0589986519088497	0.289693670192416	0.38869966796305	324	324
ABCA4	0.0711033972665174	0.201767923182521	0.289587879886746	324	294
ABCA5	-0.263806835870992	1.46650510627259e-06	8.57591390802537e-06	324	324
ABCA6	-0.25061383730772	4.95466102702754e-06	2.55743194341617e-05	324	316
ABCA7	0.0066353817920729	0.905293917220297	0.934033278427059	324	324
ABCA8	-0.262554943892251	1.65081434922094e-06	9.53263420152526e-06	324	294
ABCA9	-0.253318070192557	3.88135073727712e-06	2.05651332559959e-05	324	312
ABCB10	0.0576263157920604	0.301078050113799	0.401011976988471	324	324
ABCB11	0.13199968460521	0.0174435717268175	0.0360057875216216	324	228
ABCB1	-0.263909203670206	1.45233818577929e-06	8.50563147559202e-06	324	324
ABCB4	-0.276603787246079	4.22207369337919e-07	2.76284128133689e-06	324	323
ABCB5	-0.11474959997792	0.0389861112071176	0.0722390781002427	324	179
ABCB6	0.126341598397032	0.0229370917145609	0.0457194371654146	324	324
ABCB7	-0.135211982958684	0.0148669419030832	0.0314011006158271	324	324
ABCB8	0.173203317564643	0.00175226667681241	0.00481283736194	324	324
ABCB9	0.0120400670420503	0.829072378361638	0.87780743098356	324	324
ABCC10	-0.188695808224023	0.000639888715762551	0.00198194290854635	324	324
ABCC11	-0.0348167311198738	0.532320024080839	0.631050118378262	324	295
ABCC12	0.0627447351422601	0.260101969558187	0.356214092113209	324	17
ABCC13	-0.0365295066171809	0.512333489206129	0.613066901777883	324	300
ABCC1	-0.135286650999556	0.0148112474671071	0.031306849291125	324	324
ABCC2	-0.20659269942866	0.000180556844095861	0.000638122251183282	324	324
ABCC3	-0.00662330898245226	0.905465425567539	0.934109240103682	324	324
ABCC4	-0.189546275593242	0.000604048504530026	0.00188242130780414	324	324
ABCC5	-0.44202278587186	6.26090352703997e-17	2.60366775877639e-15	324	324
ABCC6P1	-0.30013328848857	3.6079007411962e-08	2.96096165721305e-07	324	322
ABCC6P2	-0.332919802432034	7.96686725798022e-10	9.18486530994283e-09	324	324
ABCC6	-0.339663484737405	3.43098065590591e-10	4.20013989385637e-09	324	324
ABCC8	0.127653309748201	0.0215453361040767	0.04329846986601	324	253
ABCC9	-0.148630431931654	0.00736422484534834	0.0169485909561296	324	324
ABCD1	-0.211998118598999	0.000120546884720876	0.000446106857926667	324	324
ABCD2	0.0402426350346545	0.470380371926354	0.573560395606885	324	316
ABCD3	0.175128374993379	0.00155286084782523	0.00433858581266061	324	324
ABCD4	0.227103390593298	3.68965349446778e-05	0.000154281138409357	324	324
ABCE1	0.250024293143114	5.22360500944788e-06	2.68295955272498e-05	324	324
ABCF1	-0.00725839047243472	0.896449499993891	0.927283984659939	324	324
ABCF2	-0.0324120973226407	0.561027724638176	0.657055011786338	324	324
ABCF3	0.0328094390159606	0.556233061479061	0.65255932270361	324	324
ABCG1	-0.412918116161925	9.01239073285299e-15	2.54857535081179e-13	324	324
ABCG2	-0.077032533032061	0.166578173300134	0.248000521997305	324	323
ABCG4	0.0114453395926921	0.837395083785583	0.883862493505126	324	309
ABCG5	0.139320350244027	0.0120618934845282	0.0261631800927281	324	306
ABCG8	0.153451882215916	0.00564239211968292	0.0134179663634218	324	240
ABHD10	0.366664287974452	9.54538480763902e-12	1.59317784373705e-10	324	324
ABHD11	0.00798263645007867	0.886184037171881	0.919208847213877	324	324
ABHD12B	0.0254120974883374	0.648588827803706	0.732944261956686	324	272
ABHD12	-0.289975979555515	1.07242925241306e-07	7.96646358322296e-07	324	324
ABHD13	-0.195319240887749	0.000405808610991205	0.00131839511809797	324	324
ABHD14A	0.345827841618495	1.56020841926549e-10	2.04396596024887e-09	324	324
ABHD14B	-0.0145729843056066	0.793850539731935	0.85075369140781	324	324
ABHD15	0.0833173692844737	0.134518330554896	0.207835650431952	324	324
ABHD1	-0.174879195277582	0.00157744426855224	0.0043930091862678	324	318
ABHD2	-0.10585977639185	0.0569801407886631	0.100055166052655	324	324
ABHD3	0.464244465274029	1.00832333203384e-18	5.94040486833629e-17	324	324
ABHD4	-0.0471645546185614	0.397468050865576	0.501458257927602	324	324
ABHD5	0.259059350887945	2.29020084868799e-06	1.27919090857164e-05	324	324
ABHD6	0.0758933692230358	0.172955947013095	0.255707145501846	324	324
ABHD8	-0.279324873904559	3.21318150662321e-07	2.15245102956367e-06	324	324
ABI1	-0.132091953779112	0.0173644462374551	0.0358671880699487	324	324
ABI2	-0.143781221632386	0.00955479040150298	0.0213064183843361	324	324
ABI3BP	-0.218397015246177	7.37329880803517e-05	0.000287197274707827	324	324
ABI3	0.0749863114194056	0.178162821788324	0.262054767223946	324	324
ABL1	-0.217488201230564	7.91349597367455e-05	0.000305952446872827	324	324
ABL2	-0.325413882964821	1.98696114126451e-09	2.10512602474546e-08	324	324
ABLIM1	0.132230908006791	0.0172458771099841	0.0356534869339044	324	324
ABLIM2	-0.419854223781973	2.87903112827748e-15	8.64801535421133e-14	324	324
ABLIM3	-0.0456677528562293	0.412632350431357	0.516671350293422	324	324
ABO	-0.0622282646353849	0.264053168056834	0.36057757048048	324	324
ABP1	-0.291273718234013	9.35284603089748e-08	7.0556245114945e-07	324	324
ABRA	-0.166061391477518	0.00271403097641499	0.00707549627000326	324	209
ABR	-0.0468788834759014	0.400336109357661	0.50440158390522	324	324
ABT1	0.0193993686209907	0.727936464795875	0.798575832444821	324	324
ABTB1	-0.1606022141615	0.00374946495190457	0.00942364889829241	324	324
ABTB2	-0.175469378671948	0.00151978725842116	0.00426061305487139	324	324
ACAA1	0.0426811289997062	0.443890512464343	0.547840432335662	324	324
ACAA2	0.0495519707126282	0.373984536759299	0.477491221952421	324	324
ACACA	0.0515897043054397	0.354631945592738	0.457891811558819	324	324
ACACB	-0.358161613426889	3.05941413322774e-11	4.65496562392337e-10	324	324
ACAD10	-0.11908771116457	0.0321190873564056	0.0610404506739679	324	324
ACAD11	-0.144123729508849	0.00938294312401366	0.0209775648452508	324	324
ACAD8	0.0812542076887058	0.144472364100103	0.220341469180432	324	324
ACAD9	0.173782175460368	0.00168997168526944	0.00466829326122084	324	324
ACADL	-0.0470546374590981	0.398570125930433	0.502528384891268	324	148
ACADM	0.102462841768852	0.0654672637767704	0.11287557586109	324	324
ACADSB	0.105243287619846	0.0584489053223165	0.102334696696909	324	324
ACADS	0.218034873045958	7.58425678264141e-05	0.000294257865567202	324	324
ACADVL	0.145762181335291	0.00859827293994934	0.0194140313500966	324	324
ACAN	-0.021476461834854	0.700143574478672	0.775347807373724	324	324
ACAP1	0.145419267399767	0.00875749048886707	0.0197442510509253	324	324
ACAP2	-0.0432297371229008	0.438049899860731	0.542051495139287	324	324
ACAP3	0.0705423583316925	0.20535804204471	0.293822420385565	324	324
ACAT1	0.149567081532467	0.00699695742090513	0.0162259573742757	324	324
ACAT2	0.210932795846201	0.000130643804024162	0.000479416127641579	324	324
ACBD3	0.13556464879905	0.0146054964085767	0.0309314005999545	324	324
ACBD4	-0.181788128104218	0.00101271875765389	0.00297518073727497	324	324
ACBD5	0.260272838184653	2.04526079551371e-06	1.1537742219206e-05	324	324
ACBD6	-0.102618498212619	0.0650568692989857	0.112265776983125	324	324
ACBD7	0.0388946766379266	0.485388353003774	0.587518682715284	324	324
ACCN1	-0.2655063414708	1.24756933736792e-06	7.41610661657595e-06	324	291
ACCN2	-0.0194851590167604	0.726781155579393	0.797617839701396	324	324
ACCN3	0.158625994688713	0.00420476187027314	0.0103989581736703	324	317
ACCN4	-0.0822972305116234	0.139372105576606	0.213932291399574	324	264
ACCN5	0.0338629443001586	0.543617712064776	0.641141123112622	324	23
ACCSL	0.0231714043948323	0.677754625773795	0.756606858628033	324	18
ACCS	-0.219608620501593	6.70696124284739e-05	0.000263473502286493	324	324
ACD	0.0130354093949781	0.815186480435322	0.867233642189348	324	324
ACE2	-0.232833357964824	2.30468320368844e-05	0.000101043641233693	324	324
ACER1	-0.101229600348718	0.0687943937163835	0.117852446872853	324	90
ACER2	-0.0510206713095215	0.359971699896194	0.463335704496076	324	324
ACER3	0.222434427070841	5.36659757906642e-05	0.000216666936727758	324	324
ACE	-0.107905868151289	0.0523228224806637	0.092923943208751	324	324
ACHE	-0.203569419588867	0.000225326303858591	0.000780051448912349	324	324
ACIN1	0.196490526826489	0.0003738240399263	0.00122271098320243	324	324
ACLY	0.165988434654591	0.00272595278320445	0.00710003096625423	324	324
ACMSD	-0.00679539722616958	0.903021129641601	0.9322192052806	324	68
ACN9	0.134057853839379	0.0157514572310034	0.0329614566500987	324	324
ACO1	0.108906946589031	0.0501622448092386	0.0897065350075777	324	324
ACO2	0.237445735972382	1.56428347337529e-05	7.15953557351766e-05	324	324
ACOT11	-0.0637811934692915	0.252296035651849	0.347785517112002	324	324
ACOT12	-0.0231638949857212	0.677853215134429	0.756674245394802	324	22
ACOT13	-0.0071391138421668	0.898141829926297	0.928392559968201	324	324
ACOT1	0.0133862885200779	0.810304913295468	0.863386035024426	324	324
ACOT2	-0.0520854773889447	0.350020459450461	0.453030926822406	324	324
ACOT4	-0.0774509317290319	0.164280435809648	0.245114285584683	324	324
ACOT6	0.0860852722705188	0.122003631653411	0.191717225417106	324	187
ACOT7	0.45134017015473	1.15009278874292e-17	5.49905477129617e-16	324	324
ACOT8	-0.456156840742596	4.69217239138267e-18	2.4125078568161e-16	324	324
ACOT9	-0.178342967925724	0.00126568838398475	0.00362213409873908	324	324
ACOX1	-0.44495548457847	3.69347508136542e-17	1.60334077271115e-15	324	324
ACOX2	-0.272150192118736	6.55962961897384e-07	4.11692670601101e-06	324	324
ACOX3	-0.115420701544984	0.0378488763808745	0.0704550035696268	324	324
ACOXL	0.202776404778719	0.000238680013824592	0.000821396188048993	324	291
ACP1	0.0933679383502586	0.0933872574134999	0.152862665986192	324	324
ACP2	0.0199509586254746	0.72051924505127	0.792194981992328	324	324
ACP5	-0.0448246484405636	0.421322146930466	0.525127307548707	324	324
ACP6	0.120617914987302	0.0299567165201506	0.0575777457536052	324	324
ACPL2	0.123861080291324	0.0257823581081348	0.050570925361725	324	324
ACPP	0.334298568180863	6.71742866536972e-10	7.84030073295952e-09	324	323
ACPT	-0.105533991780643	0.0577524580356474	0.101240693129263	324	111
ACRBP	0.166185993728909	0.00269377943689694	0.00702918058968823	324	324
ACRC	-0.299771064290815	3.75356309325318e-08	3.06020516601922e-07	324	324
ACRV1	0.137848373851054	0.0130080720805115	0.0279551391633618	324	290
ACR	-0.294121216415112	6.91048698290477e-08	5.34348007135156e-07	324	308
ACSBG1	-0.0645145234407447	0.24687221339	0.341625285962233	324	323
ACSBG2	-0.135350502916029	0.0147637659578137	0.031219821294191	324	250
ACSF2	-0.361839206537644	1.85644864538888e-11	2.96119266200426e-10	324	324
ACSF3	-0.177886960146115	0.00130321281173754	0.00371448489680988	324	324
ACSL1	0.147478383756094	0.00783949713532808	0.017896764593913	324	324
ACSL3	0.108234748860619	0.0516046293639192	0.0918544769587968	324	324
ACSL4	-0.0990752373853568	0.0749376672012385	0.126839771034503	324	324
ACSL5	-0.366525610178292	9.73114699682347e-12	1.6182841684467e-10	324	324
ACSL6	-0.414137467149228	7.38827744601206e-15	2.11345306421689e-13	324	321
ACSM1	0.0849395256377788	0.127069422727174	0.198214280763153	324	314
ACSM2A	-0.128530246576933	0.0206562338330788	0.041761837271555	324	59
ACSM2B	-0.146673797997971	0.0081874567750756	0.0185946198786853	324	41
ACSM3	0.0555084385404958	0.319221756990946	0.42084546650921	324	324
ACSM4	0.00635620199625401	0.909261100457645	0.936742988902522	324	21
ACSM5	-0.173571662351931	0.00171238798630664	0.00471901993442014	324	261
ACSS1	-0.274778333972616	5.06254704236139e-07	3.2557868324738e-06	324	324
ACSS2	-0.224219123619982	4.6548432393533e-05	0.000190456018856963	324	324
ACSS3	-0.182134054280287	0.000990079410849872	0.00291906790851552	324	321
ACTA1	-0.128899742615645	0.0202912533613078	0.0411121146660275	324	313
ACTA2	-0.221810789553233	5.63864723817385e-05	0.000226541550800997	324	324
ACTBL2	0.207295979821454	0.000171410558790195	0.0006093879330553	324	163
ACTB	0.00434192555835752	0.937945012180166	0.957091680813773	324	324
ACTC1	-0.139647470556415	0.0118600603577563	0.0257705702285166	324	312
ACTG1	0.186234023379068	0.00075503003427324	0.00228949441305741	324	324
ACTG2	-0.173714229011051	0.0016971773662217	0.00468427578978788	324	324
ACTL6A	0.0887486253409728	0.110835540824179	0.176834881613751	324	324
ACTL6B	-0.039214008111873	0.481809806378278	0.584078946491397	324	53
ACTL7A	0.0688597391267237	0.216401834299083	0.306765562156284	324	24
ACTL7B	-0.0166930280651424	0.764685166660039	0.827245757680373	324	82
ACTL8	0.202521938180979	0.000243119283534354	0.00083493168243625	324	314
ACTL9	0.0748509804229848	0.178949526920867	0.262996947464441	324	8
ACTN1	0.0208510234456133	0.708472382926366	0.782557380728052	324	324
ACTN2	-0.177241063864094	0.00135811349997501	0.0038559748611597	324	218
ACTN3	-0.00744812852528369	0.893758412935615	0.925165914556319	324	281
ACTN4	-0.140474393908023	0.011363082950597	0.0248214772684912	324	324
ACTR10	0.0383791364374074	0.491195782371369	0.593023939499954	324	324
ACTR1A	0.0913852747382872	0.100586905360944	0.162993501830294	324	324
ACTR1B	-0.0357287300381109	0.521629107946789	0.621177522492792	324	324
ACTR2	-0.128051506335406	0.0211375865547509	0.0425957982135085	324	324
ACTR3B	-0.0988085565099516	0.0757282147559039	0.127948106102178	324	324
ACTR3C	-0.123379668425372	0.0263684334353767	0.0515366449302214	324	324
ACTR3	-0.0852853498956817	0.125523522084256	0.196204842044997	324	324
ACTR5	-0.34868203651599	1.07688531394211e-10	1.45111945469599e-09	324	324
ACTR6	0.22877099277818	3.2213709753818e-05	0.000136809779999319	324	324
ACTR8	-0.136978786679821	0.0135972288940834	0.0290666464317906	324	324
ACTRT1	-0.117410592224528	0.034640632875366	0.065181685149037	324	34
ACVR1B	-0.420353255699395	2.64939650298885e-15	8.0560374464922e-14	324	324
ACVR1C	0.124798279186238	0.0246735100159706	0.0486320950678222	324	324
ACVR1	-0.254233851101472	3.57111009482747e-06	1.91106040354446e-05	324	324
ACVR2A	-0.261028919444475	1.90553365954483e-06	1.08297556103043e-05	324	324
ACVR2B	-0.13176196366635	0.0176488807692587	0.0363830769323104	324	324
ACVRL1	-0.291659914022133	8.97846250479058e-08	6.79910731761016e-07	324	324
ACY1	0.120397644076155	0.0302600983420829	0.0580312581555445	324	324
ACY3	0.0694760820320485	0.212308131110907	0.302109083124176	324	324
ACYP1	0.214862317036769	9.69111335010486e-05	0.000366378129803907	324	324
ACYP2	-0.176060923673103	0.0014639419430575	0.00412273876267225	324	324
ADAD1	0.012974813273255	0.816030246527758	0.867832487054511	324	8
ADAD2	-0.091119604485694	0.101584219841352	0.164326193655272	324	183
ADAL	-0.0726708588935033	0.191979487231555	0.278059116832416	324	324
ADAM10	0.230225037056595	2.8594789682706e-05	0.000122943931748298	324	324
ADAM11	0.106585920813664	0.0552894602954494	0.0975363039433581	324	315
ADAM12	-0.0505526847766052	0.364400695105296	0.467516479331735	324	324
ADAM15	0.337232448896494	4.65941600023173e-10	5.5696340413398e-09	324	324
ADAM17	-0.102678024134532	0.0649004861713892	0.112054524532285	324	324
ADAM18	-0.110292924628588	0.0472942634380394	0.0853487049645354	324	22
ADAM19	-0.100876541493655	0.069771965130695	0.119289691636043	324	324
ADAM20	0.0101027213408944	0.856249226554173	0.897841584894579	324	226
ADAM21P1	0.146429372411478	0.00829585436396978	0.0188041265469806	324	164
ADAM21	0.144326766489668	0.00928237353130036	0.020785586431232	324	265
ADAM22	-0.0406157333456521	0.466271876800124	0.569814285791978	324	324
ADAM23	-0.194816868302652	0.000420291743361756	0.0013625409531356	324	320
ADAM28	0.101541812730307	0.0679392805889783	0.116589341938346	324	324
ADAM29	-0.0618026906188302	0.267339784953769	0.364161233358097	324	78
ADAM2	0.144616334925336	0.00914059904696743	0.0205029074373621	324	30
ADAM30	0.0730116500563442	0.189898114182168	0.275588942099414	324	9
ADAM32	-0.349305654505191	9.92596490985905e-11	1.34948128702376e-09	324	315
ADAM33	-0.261945277152556	1.7484046295479e-06	1.00346969098001e-05	324	322
ADAM3A	-0.0727716859882512	0.191361956644653	0.277343731899425	324	4
ADAM5P	-0.0546089593917031	0.327138642913285	0.428769743525688	324	3
ADAM6	0.00498247809213949	0.928812866951477	0.950074963895436	324	324
ADAM7	-0.0472892239803722	0.396220280064033	0.500202834430327	324	3
ADAM8	0.0223380062763843	0.688729305252796	0.765749078717091	324	324
ADAM9	0.156864881281149	0.00465194068332053	0.0113615257034337	324	324
ADAMDEC1	0.0402035268142337	0.470812174150245	0.573910153784352	324	324
ADAMTS10	-0.202257645037413	0.000247811515566889	0.000849572038560196	324	324
ADAMTS12	-0.0785505322820094	0.158355092045654	0.237923267327796	324	324
ADAMTS13	-0.0910009335546549	0.102032230022592	0.164929609121118	324	324
ADAMTS14	-0.0189295885778987	0.734273680980626	0.803346460786575	324	324
ADAMTS15	0.207454197739808	0.000169413563403164	0.000603066712088365	324	314
ADAMTS16	-0.19235548628638	0.000498455168016096	0.00158606655696489	324	318
ADAMTS17	-0.0882955022083254	0.112676704224165	0.179324277224421	324	323
ADAMTS18	-0.211504093386709	0.00012513450759248	0.000461138174151566	324	305
ADAMTS19	0.0574711185397287	0.302383925328117	0.402399314411434	324	215
ADAMTS1	-0.0968546169318048	0.0817291998701917	0.136617928680159	324	324
ADAMTS20	0.022070392299215	0.69226741923177	0.768948261870841	324	49
ADAMTS2	0.0337000831233136	0.545558620074792	0.642893968590338	324	324
ADAMTS3	-0.167931491840637	0.00242417179362222	0.0064067397402873	324	323
ADAMTS4	0.0391761065067338	0.482233797313191	0.584521340874081	324	324
ADAMTS5	-0.190653389025444	0.000560176788628046	0.00175815752828479	324	324
ADAMTS6	-0.178699796363215	0.00123702058792968	0.00354848328709804	324	323
ADAMTS7	-0.0894070855879038	0.108202277656746	0.17336010410484	324	324
ADAMTS8	-0.222880632921648	5.17959799476817e-05	0.000209758883605638	324	321
ADAMTS9	-0.0814615239439663	0.143447436574879	0.218982186087741	324	324
ADAMTSL1	-0.243458020248066	9.32879607873575e-06	4.51610463141536e-05	324	324
ADAMTSL2	-0.412680866915031	9.36677414775615e-15	2.6412435079036e-13	324	324
ADAMTSL3	-0.313382107242672	8.16879370228371e-09	7.6963955895624e-08	324	321
ADAMTSL4	-0.12498913528516	0.0244528087740678	0.048259556299369	324	324
ADAMTSL5	0.0205254909982956	0.712821263044894	0.785695022104442	324	324
ADAP1	-0.0880038885698854	0.113874244581586	0.180924686691748	324	324
ADAP2	0.0179590281040101	0.74742306863115	0.813953878173165	324	324
ADARB1	-0.0380435817034462	0.494995584643501	0.596410966930768	324	324
ADARB2	-0.161442873495848	0.00356968832535755	0.00901070905387054	324	252
ADAR	0.150004717365172	0.00683103850693339	0.0158746662649385	324	324
ADAT1	-0.0598910204158878	0.282447726701295	0.380784087042984	324	324
ADAT2	-0.0372525793775125	0.504014352521855	0.605251401854533	324	324
ADAT3	-0.0238755059855089	0.668535234894923	0.748340588936044	324	324
ADA	0.0593289960932971	0.286996917818221	0.385734925869886	324	324
ADCK1	-0.0796785407396544	0.152445516799339	0.230355770083003	324	324
ADCK2	-0.0919665514948762	0.0984319089187767	0.160037752529543	324	324
ADCK4	0.144698081315438	0.00910092530221062	0.0204231738303207	324	324
ADCK5	-0.0385808377758714	0.48891925440607	0.59085205378316	324	324
ADCY10	-0.157750280187364	0.00442202727804116	0.0108805506487041	324	241
ADCY1	-0.0753661831184073	0.175968247308473	0.259405083070541	324	324
ADCY2	-0.266491757316516	1.13534394787471e-06	6.78976841334737e-06	324	321
ADCY3	-0.301034571548308	3.26875326966267e-08	2.71185963843137e-07	324	324
ADCY4	-0.100479508327654	0.0708848235435573	0.120941655063327	324	324
ADCY5	-0.300931964866273	3.30575258596683e-08	2.74140647001313e-07	324	321
ADCY6	0.0594744424325802	0.285814937454412	0.384355073839001	324	324
ADCY7	0.158703531072617	0.00418599736572204	0.0103642048598459	324	324
ADCY8	-0.183675392182167	0.000894763449533524	0.00266423623398257	324	62
ADCY9	-0.106517612943861	0.0554467073330049	0.0977701382199208	324	324
ADCYAP1R1	-0.102243966238708	0.0660479298074801	0.11374793549148	324	111
ADCYAP1	-0.182344770988427	0.000976518468674768	0.00288510195334582	324	305
ADC	-0.0868381664040405	0.118761295325767	0.18745553312922	324	324
ADD1	-0.0630336777080742	0.257909304111742	0.353798660768672	324	324
ADD2	-0.134871792125863	0.0151230192822186	0.0318554409467765	324	295
ADD3	-0.11281376631152	0.0424295748157203	0.0777679105071466	324	324
ADH1A	-0.148413657832196	0.00745163843673042	0.0171219016662889	324	203
ADH1B	-0.169322941785938	0.00222711919697824	0.0059487011879887	324	307
ADH1C	-0.120059031956408	0.0307315960211739	0.058764677669932	324	322
ADH4	-0.223878165949151	4.78353484534864e-05	0.000195317805824415	324	282
ADH5	0.152515849822802	0.00594525229359416	0.0140386817549441	324	324
ADH6	0.0683219984382455	0.220019401175439	0.311091717590558	324	323
ADH7	0.113311923301802	0.0415198562128202	0.0763905152646877	324	13
ADHFE1	-0.24694202508828	6.87174329683155e-06	3.42635160102722e-05	324	317
ADI1	0.16557900305526	0.00279374560553195	0.00725941116585782	324	324
ADIG	-0.0900076848623947	0.105843618925527	0.170187185170238	324	9
ADIPOQ	-0.196635934529629	0.000370021298627862	0.00121207539406562	324	134
ADIPOR1	-0.00738121804898205	0.894707278277614	0.925809230188467	324	324
ADIPOR2	-0.0302443169453835	0.587530740038517	0.680524926802951	324	324
ADK	0.00155624498422059	0.977738589229804	0.985267484830664	324	324
ADM2	-0.117741923760967	0.0341295491553723	0.0644036630629737	324	324
ADM	0.153301557836076	0.00569007726796518	0.0135102650257132	324	324
ADNP2	0.477256247075733	7.78728073905927e-20	5.77337910972578e-18	324	324
ADNP	-0.419279389170713	3.16778072559756e-15	9.45795165357522e-14	324	324
ADORA1	-0.032999244986195	0.553949743568517	0.650484568483004	324	323
ADORA2A	-0.0505733543385403	0.364204366978744	0.467355467674332	324	324
ADORA2B	0.129738407682526	0.0194835560827417	0.0396623809808589	324	324
ADORA3	0.0341563241108207	0.540129992422602	0.638279144587651	324	324
ADO	0.0193608399694424	0.728455517137004	0.798968138393562	324	324
ADPGK	0.383041685223512	9.17528288946182e-13	1.85900434797233e-11	324	324
ADPRHL1	-0.119808020388251	0.0310851547165271	0.0593432961340201	324	324
ADPRHL2	0.248153137506766	6.17241708685559e-06	3.11770850304431e-05	324	324
ADPRH	-0.283195921529605	2.16780688518682e-07	1.50938224735396e-06	324	324
ADRA1A	-0.0934425487766133	0.0931245772886341	0.152523664357812	324	183
ADRA1B	-0.155348991913515	0.00507069650038914	0.0122437713131499	324	313
ADRA1D	-0.262647343806949	1.63648634614458e-06	9.45541366664682e-06	324	314
ADRA2A	-0.173236562330636	0.00174863286126463	0.00480352310418171	324	324
ADRA2B	0.00865164234924366	0.8767183684515	0.912531607444799	324	324
ADRA2C	-0.120509792346091	0.0301053084038776	0.0577927829392468	324	324
ADRB1	0.111222893747428	0.0454478779947397	0.0824677555143342	324	318
ADRB2	-0.0817966417911453	0.141802437655065	0.217056855349677	324	323
ADRB3	-0.187928773995956	0.000673891363312202	0.00207395515186024	324	199
ADRBK1	-0.0892501702893902	0.108825284129585	0.174217266425001	324	324
ADRBK2	-0.178562982133251	0.00124794102289125	0.00357703338374345	324	324
ADRM1	-0.275840482018633	4.55578624324187e-07	2.96358161961791e-06	324	324
ADSL	0.260691195536348	1.96677966676761e-06	1.11362710250757e-05	324	324
ADSSL1	0.0987273024170466	0.0759704259251173	0.128269752745454	324	324
ADSS	0.0228795736292636	0.681590033195681	0.759860030812599	324	324
AEBP1	-0.16312224310152	0.00323372712194003	0.00825849933928563	324	324
AEBP2	0.0912114039845593	0.101238726158616	0.163847648132597	324	324
AEN	0.370251411265425	5.77929352606998e-12	1.00882817767686e-10	324	324
AES	-0.0772674347745707	0.165285210918265	0.246372044437278	324	324
AFAP1L1	-0.109706027729743	0.0484915117874522	0.08717550411703	324	324
AFAP1L2	0.314751657075953	6.97646903563013e-09	6.67145915750234e-08	324	324
AFAP1	-0.247068726414929	6.79519312907868e-06	3.39416724678558e-05	324	324
AFARP1	-0.00173585568148244	0.975170118915802	0.983617452429977	324	323
AFF1	-0.0481238224787266	0.38792787562331	0.491646859463693	324	324
AFF2	0.00974343886402392	0.861308912531311	0.901234859375726	324	306
AFF3	-0.222074289935791	5.52215111228241e-05	0.000222221958259058	324	322
AFF4	-0.15392112424093	0.00549584102358688	0.013116731741247	324	324
AFG3L1	0.0366131318699372	0.51136772814331	0.612187733812931	324	324
AFG3L2	0.585559559484365	3.29887814489796e-31	1.332679446495e-28	324	324
AFMID	-0.112233178396771	0.0435109444876633	0.0794629713196139	324	324
AFM	-0.0376330353058976	0.499665767884949	0.600977267911202	324	24
AFP	-0.166578189648242	0.00263092993003978	0.00688638554451049	324	149
AFTPH	-0.264883360227086	1.32391749996902e-06	7.81830158469174e-06	324	324
AG2	-0.14915096135524	0.00715805073582399	0.0165356067587392	324	324
AGAP11	-0.186252309774106	0.000754108315397214	0.00228725997983978	324	320
AGAP1	0.0975090691947227	0.079677861266	0.133685647038521	324	324
AGAP2	0.207695711739442	0.000166407180482818	0.000594482970160149	324	324
AGAP3	-0.193806845529538	0.000450875233787298	0.00144830106659516	324	324
AGAP4	-0.128320359019036	0.0208660830506377	0.0421473585701401	324	324
AGAP5	-0.0655971301116941	0.239014571523087	0.332650878387084	324	323
AGAP6	-0.124860878237681	0.024600933497424	0.0485109366787461	324	324
AGAP7	-0.0574262659450608	0.302762025739068	0.402794159520455	324	322
AGAP8	-0.104933031867142	0.059199837777448	0.103530416892357	324	324
AGA	-0.251587922281286	4.53898856440543e-06	2.36819395446509e-05	324	324
AGBL1	0.153672380937047	0.00557309567938157	0.0132755028848806	324	56
AGBL2	-0.243026837224083	9.68543591668066e-06	4.66252927944294e-05	324	323
AGBL3	0.0437830247425535	0.432204276208948	0.536278722416626	324	316
AGBL4	0.26812124830469	9.70675120940806e-07	5.87959425306709e-06	324	233
AGBL5	-0.172197194085426	0.00186556427585126	0.00509433643819501	324	324
AGER	-0.0058657710892188	0.916235587662857	0.941239871951785	324	324
AGFG1	-0.0621304229970523	0.264806311742554	0.361431492859674	324	324
AGFG2	-0.173921101617124	0.00167532575785591	0.0046355987387137	324	324
AGGF1	-0.00229515174618026	0.967173829724705	0.977893858381885	324	324
AGK	-0.177848668393212	0.00130640985868056	0.00372145390021322	324	324
AGL	0.265060788129691	1.30172932168327e-06	7.70566146014365e-06	324	324
AGMAT	0.107382818011612	0.0534821573507369	0.0947279263383892	324	324
AGPAT1	-0.0874231064231695	0.116288980835268	0.184037446085236	324	324
AGPAT2	0.0761777827209641	0.171346850116766	0.253669201859351	324	324
AGPAT3	-0.155990713346865	0.00488945105640518	0.0118669303165204	324	324
AGPAT4	0.0271267614824748	0.626623983974633	0.713791990809746	324	324
AGPAT5	0.311407154616222	1.02413935533462e-08	9.45304278838422e-08	324	324
AGPAT6	-0.0237139759668054	0.670645951371409	0.750109425211722	324	324
AGPAT9	0.198349264866242	0.000327843495566712	0.00108905218908258	324	324
AGPHD1	-0.0685708693069902	0.218339828077344	0.309133308252102	324	324
AGPS	0.289172966191885	1.16678445914561e-07	8.59244730981672e-07	324	324
AGR2	0.483065662223697	2.39490490715291e-20	1.9115783321408e-18	324	324
AGR3	0.361370260430013	1.97925930847234e-11	3.13686453252281e-10	324	323
AGRN	0.145821526421117	0.00857098153213282	0.0193656636717919	324	324
AGRP	-0.0757383003568441	0.173837987281885	0.256761898093189	324	118
AGTPBP1	0.0850097425799635	0.126754352257104	0.197800741263647	324	324
AGTR1	-0.342574075518286	2.37007177110814e-10	3.00548178789786e-09	324	287
AGTR2	-0.106505667713383	0.0554742437286814	0.097801269559071	324	53
AGTRAP	0.249237287583316	5.60437369661937e-06	2.85776860702165e-05	324	324
AGT	-0.309558687956448	1.26362858778351e-08	1.14269200069322e-07	324	324
AGXT2L1	0.024619789505746	0.658843539616309	0.741180260667472	324	46
AGXT2L2	-0.119949341648121	0.0308856736742039	0.059013697913211	324	324
AGXT2	-0.117591759237868	0.0343603797445407	0.0647405022885193	324	57
AGXT	-0.218547440742553	7.28730594639746e-05	0.000283961065371925	324	306
AHCTF1	0.0431353742537823	0.439051365467252	0.543120971092629	324	324
AHCYL1	0.194737702651044	0.000422617391505701	0.00136828774367932	324	324
AHCYL2	0.125846890798028	0.0234818194553854	0.0465959378229358	324	324
AHCY	-0.182964941957589	0.000937593686504863	0.00277964160916037	324	324
AHDC1	0.132561534638499	0.0169665924578277	0.0351458453016638	324	324
AHI1	0.0291989540449764	0.6005139771892	0.691235342121313	324	324
AHNAK2	-0.0835740949986446	0.133317570576286	0.20641543289461	324	324
AHNAK	-0.0107726705370175	0.846830342452999	0.890843738579854	324	324
AHRR	0.0190465391512707	0.732694342421378	0.80206185412991	324	324
AHR	0.117598042394043	0.0343506948258478	0.0647284154286205	324	324
AHSA1	0.222716613635162	5.24761048261361e-05	0.000212165950782958	324	324
AHSA2	-0.240998497461092	1.15441920413643e-05	5.46376168695194e-05	324	324
AHSG	-0.168202623531905	0.00238457223871366	0.00631027935442996	324	228
AHSP	-0.105714691463997	0.0573230217975379	0.100559129429481	324	88
AICDA	0.0368580649590371	0.508544528517167	0.609840609559418	324	164
AIDA	0.104509521486352	0.0602377356772821	0.105030034152365	324	324
AIF1L	0.237964983226973	1.49677520958043e-05	6.88238450026589e-05	324	324
AIF1	0.0492372450215287	0.377030461436625	0.480636140142838	324	324
AIFM1	-0.0114669851318289	0.837091849100627	0.88370340997443	324	324
AIFM2	0.0279908134506928	0.61567754654505	0.703982037538082	324	324
AIFM3	-0.286215198733495	1.58819310156165e-07	1.13647344776208e-06	324	324
AIG1	-0.20195606231808	0.000253269011372817	0.000865135475431392	324	324
AIM1L	-0.0900529512123076	0.105667507967545	0.169945427381991	324	324
AIM1	0.224616207609947	4.50908681638403e-05	0.000185027722906969	324	324
AIM2	0.187375910561588	0.00069942837569893	0.00214189119693074	324	318
AIMP1	0.00349462898023057	0.950036932914069	0.965444009282138	324	324
AIMP2	0.0413812937801928	0.457904081137661	0.561286227389931	324	324
AIPL1	0.304308039937888	2.27737355768495e-08	1.94648573291769e-07	324	47
AIP	-0.273550984634535	5.71555691166773e-07	3.62859041265114e-06	324	324
AIRE	-0.29365694393647	7.2616748678178e-08	5.59318498087367e-07	324	212
AJAP1	0.0333406594224403	0.549854146144206	0.646992975267464	324	308
AK1	0.150624383289332	0.00660212574904192	0.015395397751495	324	324
AK2	0.333430931733695	7.47939052377258e-10	8.68355046440342e-09	324	324
AK3L1	-0.16608729577445	0.00270980939936918	0.0070663518720212	324	324
AK3	-0.20354450521862	0.000225734999413755	0.000781056513440882	324	324
AK5	-0.122723196513354	0.0271860692013434	0.0528924910801972	324	310
AK7	0.403934937410091	3.80088312114355e-14	9.78393776112308e-13	324	324
AKAP10	-0.024570688226446	0.659481180774241	0.74156043929937	324	324
AKAP11	-0.428964504784009	6.17605279710561e-16	2.12248203331086e-14	324	324
AKAP12	-0.21753532316527	7.88459506468619e-05	0.000305073415374244	324	324
AKAP13	-0.0218166124101753	0.695628820758762	0.771599938749282	324	324
AKAP14	0.14097457613433	0.0110714885809146	0.0242487404801067	324	171
AKAP1	-0.260074402059828	2.08352462690724e-06	1.17368725070088e-05	324	324
AKAP2	-0.249685610693745	5.38434195287239e-06	2.75764680354745e-05	324	323
AKAP3	0.184935121638772	0.000823228839287588	0.00247619128911986	324	322
AKAP4	-0.0730474279201714	0.189680565298682	0.275372464003465	324	202
AKAP5	0.153900006938274	0.00550236206187866	0.0131291293412353	324	324
AKAP6	-0.233478633644065	2.18408873437392e-05	9.63969598593794e-05	324	324
AKAP7	0.110158399747501	0.0475664807550802	0.0857383433388101	324	324
AKAP8L	-0.321843153167427	3.04254558702343e-09	3.12057978731238e-08	324	324
AKAP8	-0.0131162043605059	0.81406178901686	0.866269923319468	324	324
AKAP9	-0.239965844375248	1.26161224181561e-05	5.90672051247398e-05	324	324
AKD1	-0.267270773113618	1.05353465352629e-06	6.3407474814694e-06	324	324
AKIRIN1	0.181236658438496	0.00104979815247892	0.00307225819460679	324	324
AKIRIN2	-0.236390087804108	1.71053975997441e-05	7.74122874912973e-05	324	324
AKNAD1	-0.458128237990587	3.23765312654574e-18	1.71361881390302e-16	324	300
AKNA	-0.0156148217060218	0.779479368753416	0.839488253779862	324	324
AKR1A1	0.275104230646301	4.90156947947383e-07	3.16459777710973e-06	324	324
AKR1B10	0.149188924697838	0.00714321775516261	0.0165051938208759	324	318
AKR1B15	0.0808405187300472	0.146534236821843	0.223023621243148	324	180
AKR1B1	-0.061024160416301	0.273424402665109	0.370790987926001	324	324
AKR1C1	-0.176267815108504	0.00144485879324734	0.00407363335882796	324	324
AKR1C2	-0.189264818620026	0.0006156983967198	0.00191480750401704	324	323
AKR1C3	-0.297619759778753	4.74292971057686e-08	3.78421175416642e-07	324	324
AKR1C4	-0.134692583161876	0.0152594667165001	0.0320863759988442	324	291
AKR1CL1	-0.135570689678594	0.0146010534289042	0.0309252998742948	324	137
AKR1D1	0.00838141904257153	0.880539685133876	0.915490420883085	324	78
AKR1E2	-0.0762113004308794	0.17115795766878	0.253427464436644	324	315
AKR7A2	0.381850309020914	1.0928327992085e-12	2.18070819156575e-11	324	324
AKR7A3	0.20520095689214	0.000200018341031732	0.00070114451225839	324	324
AKR7L	0.130992556400626	0.0183279053801499	0.0375881565478727	324	324
AKT1S1	0.119904891965846	0.0309482980667896	0.059104829737781	324	324
AKT1	0.409607666735781	1.53945351090518e-14	4.22070391251635e-13	324	324
AKT2	-0.0830365280855878	0.135841396523747	0.209585381464347	324	324
AKT3	-0.21894697953311	7.06346536159476e-05	0.000276053893055811	324	324
AKTIP	-0.321051529482124	3.34145576956263e-09	3.40422629740052e-08	324	324
ALAD	-0.309722912038745	1.24032925800993e-08	1.12213517652223e-07	324	324
ALAS1	0.336207739298778	5.29676063534662e-10	6.29347999860062e-09	324	324
ALAS2	0.0613161043921968	0.271131757160557	0.368363289841676	324	199
ALB	-0.20768896937516	0.000166490427683455	0.000594673045108985	324	157
ALCAM	0.0692129583822034	0.214048914974368	0.304039772669175	324	324
ALDH16A1	0.303213738564217	2.57108803212886e-08	2.17405756497184e-07	324	324
ALDH18A1	0.00368784209866727	0.947278445363765	0.963387629776805	324	324
ALDH1A1	0.126012636810374	0.0232980828696987	0.0463223734838978	324	324
ALDH1A2	0.01112768934204	0.84184782285025	0.887252563801549	324	308
ALDH1A3	-0.340595594611058	3.04894520064163e-10	3.76271011513098e-09	324	324
ALDH1B1	-0.161619457947152	0.00353293206326513	0.00892475627773523	324	324
ALDH1L1	0.224744028621811	4.46309201129841e-05	0.000183444573014228	324	318
ALDH1L2	-0.167549887159892	0.00248092151395744	0.00654013069234087	324	324
ALDH2	-0.0400671326893841	0.472319833480135	0.575181242924594	324	324
ALDH3A1	0.0529574944091741	0.342001653266205	0.444512326093534	324	324
ALDH3A2	0.244347597194079	8.63207464928421e-06	4.20970479631882e-05	324	324
ALDH3B1	-0.13488829429618	0.0151105086799202	0.0318389981065922	324	324
ALDH3B2	0.137375884423121	0.0133253400611642	0.0285440002716963	324	319
ALDH4A1	-0.00670710955625873	0.904275031564717	0.933243634941705	324	324
ALDH5A1	-0.115420844991011	0.0378486363353113	0.0704550035696268	324	324
ALDH6A1	0.201527031481719	0.000261226381163169	0.000889247844389498	324	324
ALDH7A1	0.087900365625075	0.114301762963005	0.181501957151667	324	324
ALDH8A1	-0.1208808399135	0.029597997334943	0.0569712521630879	324	319
ALDH9A1	0.11241834824161	0.0431635686867411	0.0789013613587626	324	324
ALDOA	0.259666432655599	2.16435299989343e-06	1.21369313407622e-05	324	324
ALDOB	-0.0911365271368563	0.101520460131687	0.164249898513015	324	324
ALDOC	0.0693681363608076	0.213021046925775	0.302797043221005	324	324
ALG10B	-0.314932961332792	6.8318520910411e-09	6.55851174307267e-08	324	324
ALG10	0.255268058389685	3.24921671096169e-06	1.75301839175488e-05	324	324
ALG11	-0.0883362446080216	0.112510181107796	0.179102455571277	324	324
ALG12	0.220118408518358	6.44391177192675e-05	0.000254452889537782	324	324
ALG13	-0.0465901172999732	0.403247786748359	0.507484558058942	324	324
ALG14	0.040080075249455	0.472176656769856	0.575054818570737	324	324
ALG1L2	0.169799596494038	0.0021630516752041	0.00580735221899703	324	227
ALG1L	-0.0112103629128279	0.840688435359136	0.886536828376511	324	324
ALG1	0.00301327834947337	0.956911656996428	0.970790603231053	324	324
ALG2	0.130771802446125	0.018526882464767	0.0379372750998307	324	324
ALG3	0.0106891549215657	0.848003338057079	0.891705535213423	324	324
ALG5	-0.247007392991559	6.8321474951097e-06	3.40832559641372e-05	324	324
ALG6	0.286716313337466	1.50772949739667e-07	1.08484413041978e-06	324	324
ALG8	-0.0787681560197332	0.157201732671401	0.236423666481567	324	324
ALG9	0.0104412125283053	0.851487709593832	0.894127590653541	324	324
ALKBH1	0.133383883403586	0.0162890128503297	0.0339340148781599	324	324
ALKBH2	0.207776110130173	0.000165417509482277	0.000591374318259288	324	324
ALKBH3	-0.135441882836028	0.0146960463897614	0.0310932276918904	324	324
ALKBH4	-0.0314593052108266	0.57260536621769	0.666944585129695	324	324
ALKBH5	0.340613644268233	3.04197158898671e-10	3.75930946153292e-09	324	324
ALKBH6	-0.0734665255906245	0.187145821442995	0.272513721896725	324	324
ALKBH7	-0.109399050997206	0.049127758106761	0.0880713613225262	324	324
ALKBH8	-0.0799499803681903	0.151048718615378	0.228611467619192	324	324
ALK	-0.111043682847638	0.0457989077447379	0.0830210053852644	324	210
ALLC	-0.188788620470145	0.000635883860908654	0.00197108064934025	324	97
ALMS1P	-0.0952884337060568	0.0868116784124394	0.143814308659657	324	208
ALMS1	0.0859868280686547	0.122432624671267	0.192226765184362	324	324
ALOX12B	0.164631879828204	0.00295647923966942	0.00763416469465904	324	280
ALOX12P2	0.0232910908319408	0.676184031545396	0.755151644820373	324	188
ALOX12	-0.0903487069746016	0.104522543523225	0.168363882255858	324	319
ALOX15B	0.153462192804589	0.00563913463363487	0.0134118310792746	324	322
ALOX15	-0.277513151851229	3.85510101525629e-07	2.54372415323328e-06	324	317
ALOX5AP	-0.000849168785737018	0.987851906312234	0.992061716069742	324	324
ALOX5	0.147531668656402	0.0078169255091946	0.0178555320164444	324	324
ALOXE3	0.298319550768075	4.39630437632951e-08	3.53041968070761e-07	324	281
ALPI	0.0455552324858571	0.413785935924345	0.517624658848736	324	319
ALPK1	-0.0957984050387009	0.0851295842586116	0.141406404329883	324	324
ALPK2	0.074159090605727	0.18301183026624	0.267794144006521	324	324
ALPK3	-0.186764254204855	0.000728722234728166	0.00221958095652317	324	324
ALPL	-0.0239123190136118	0.668054562146627	0.748014031206091	324	324
ALPPL2	0.210494830222414	0.000135020504289432	0.000493579110324897	324	299
ALPP	0.113448898200993	0.0412726178314634	0.0760138160238571	324	265
ALS2CL	-0.197076655750427	0.000358714191806031	0.00117933024859664	324	324
ALS2CR11	-0.100415821367972	0.0710646749906349	0.121178095820396	324	269
ALS2CR12	-0.191360856594279	0.00053370888017012	0.00168443355914661	324	256
ALS2CR4	0.218649478310304	7.22951312276902e-05	0.000281986625153129	324	324
ALS2CR8	-0.394026397563441	1.76935672841917e-13	4.06787647375812e-12	324	324
ALS2	0.124705774472538	0.0247810967162394	0.0488101302983044	324	324
ALX1	-0.0962345083962173	0.0837120344068598	0.139402685377622	324	113
ALX3	-0.175008846501213	0.00156460905858632	0.00436524824731729	324	323
ALX4	-0.0386485214428803	0.488156603892129	0.590254717124469	324	45
AMAC1L2	0.0680397738897459	0.221935211750972	0.313330541089116	324	187
AMAC1L3	0.0304165098013823	0.585404595232346	0.678777176817262	324	131
AMAC1	-0.0163784727720836	0.768992661383016	0.830940671984218	324	30
AMACR	-0.392420871711926	2.25922037741462e-13	5.11684981360668e-12	324	324
AMBN	0.108788003823392	0.0504149916224531	0.090093415109367	324	53
AMBP	-0.0989431781743692	0.0753283003817298	0.127348510210636	324	311
AMBRA1	-0.316238749336993	5.87270402718742e-09	5.72943204623829e-08	324	324
AMD1	0.289617306614632	1.1136282269861e-07	8.23469210055653e-07	324	324
AMDHD1	-0.240172639034064	1.23941656766012e-05	5.81656020787862e-05	324	312
AMDHD2	-0.0763528151020252	0.170362148113493	0.252437961067938	324	324
AMELX	-0.278611657319134	3.45256735813062e-07	2.30656668424555e-06	324	262
AMELY	0.0468899137303856	0.400225139421433	0.504325968225047	324	28
AMFR	-0.250706252256227	4.91371793841969e-06	2.54027282818015e-05	324	324
AMHR2	0.0343181087622281	0.53821146343821	0.636585559199293	324	138
AMH	0.246801455780178	6.95763275499849e-06	3.46133049472719e-05	324	311
AMICA1	-0.0220482367255293	0.692560638308036	0.769101701840537	324	324
AMIGO1	-0.16256383187705	0.00334211423125936	0.00850348987246517	324	324
AMIGO2	-0.199144101971707	0.000309837532614098	0.00103742117017863	324	324
AMIGO3	0.271169728319587	7.22022856137045e-07	4.49589255653753e-06	324	324
AMMECR1L	-0.300534178288129	3.45305138506779e-08	2.84686181455297e-07	324	324
AMMECR1	0.0484589923881554	0.384627538598254	0.48840221480226	324	324
AMN1	0.176309426528696	0.00144104833450366	0.00406656035716109	324	324
AMN	0.0880967216676633	0.113491938751369	0.18038966818559	324	324
AMOTL1	-0.19508584510754	0.000412478586599564	0.00133918543902548	324	324
AMOTL2	-0.421913895124292	2.04110384291012e-15	6.2836159518516e-14	324	324
AMOT	-0.171552673116338	0.00194162152555875	0.00527945028824662	324	324
AMPD1	-0.134400933941481	0.0154838318591025	0.032465040954447	324	243
AMPD2	-0.0980932360740019	0.0778822020027672	0.131128535225379	324	324
AMPD3	-0.152532889115158	0.00593961129345014	0.014028708454104	324	324
AMPH	-0.110298969380403	0.0472820622803314	0.0853344659773121	324	321
AMTN	-0.054312601242803	0.329774635899766	0.431339296791058	324	19
AMT	-0.354135350785426	5.24794959107455e-11	7.54416573386497e-10	324	324
AMY1A	-0.223713811098254	4.84676165115655e-05	0.000197532729842792	324	240
AMY2A	-0.141022373540731	0.0110439732316565	0.0241986042513304	324	189
AMY2B	-0.27515318577584	4.87781655057606e-07	3.1523466738052e-06	324	324
AMZ1	-0.0131307072954114	0.813859943897114	0.866101692889811	324	311
AMZ2P1	-0.250842237161004	4.85405778909553e-06	2.51206767891299e-05	324	324
AMZ2	-0.307203225001131	1.64816947581942e-08	1.44680775050313e-07	324	324
ANAPC10	0.0634265232237509	0.254948679404192	0.350677941961941	324	324
ANAPC11	0.0074071505431615	0.894339508651572	0.925573826201593	324	324
ANAPC13	-0.0613514103131483	0.270855389802945	0.368088867303947	324	324
ANAPC16	-0.0917914870716252	0.0990770369213908	0.160888428700486	324	324
ANAPC1	0.0011039835219528	0.984206980384531	0.989807304613717	324	324
ANAPC2	0.181225517424868	0.00105055996758437	0.00307403319413639	324	324
ANAPC4	-0.00280935147246128	0.959825164109408	0.972550118936616	324	324
ANAPC5	0.192620411550588	0.00048943653494606	0.00156037948288891	324	324
ANAPC7	0.0313788713251036	0.573587885578345	0.667892482060197	324	324
ANGEL1	-0.16011867745354	0.00385654274955538	0.00966210147164267	324	324
ANGEL2	-0.224668923417714	4.49006373447897e-05	0.000184361774785338	324	324
ANGPT1	-0.148227868387426	0.00752729340582792	0.0172747000913665	324	323
ANGPT2	0.0106868828856747	0.848035254006857	0.891705535213423	324	324
ANGPT4	-0.159623707072916	0.00396900918066918	0.00990500967364429	324	138
ANGPTL1	-0.258599222712807	2.39021293295288e-06	1.32877573845919e-05	324	317
ANGPTL2	-0.11194257479416	0.0440608499794423	0.0803197378065659	324	324
ANGPTL3	-0.0452312531581167	0.417118041467091	0.520697520796739	324	157
ANGPTL4	0.120318862071209	0.0303692418703546	0.0581954639713136	324	324
ANGPTL5	-0.126035658500485	0.023272660851473	0.0462764762988357	324	152
ANGPTL6	0.00706030997565209	0.899260174550395	0.929402973697336	324	316
ANGPTL7	-0.217246574588963	8.06326345656938e-05	0.000311074449664375	324	197
ANG	0.301924074016658	2.96432891992944e-08	2.47590257257398e-07	324	324
ANK1	0.243063000590846	9.65503345034135e-06	4.65128710512307e-05	324	324
ANK2	-0.229247039490267	3.09837177266714e-05	0.000132181614741263	324	324
ANK3	-0.20670131434627	0.000179115080841853	0.000633592391934323	324	324
ANKAR	-0.270269703858544	7.88242356200122e-07	4.87752574666044e-06	324	323
ANKDD1A	-0.084884261244596	0.127317825941403	0.198461009883461	324	324
ANKFN1	-0.1603583682116	0.00380312306870517	0.00954396819789793	324	221
ANKFY1	0.2676251567392	1.01821619988462e-06	6.13938156464092e-06	324	324
ANKHD1-EIF4EBP3	0.12951108095274	0.0196996785451752	0.0400241339219689	324	324
ANKHD1	-0.269960521181748	8.12305541837351e-07	5.00454036746666e-06	324	324
ANKH	-0.511487275019765	5.3490426236696e-23	6.65938985758111e-21	324	324
ANKIB1	-0.231785492275234	2.51405020770859e-05	0.000109471235947188	324	324
ANKK1	-0.351471620045592	7.4683677373201e-11	1.0381765404512e-09	324	305
ANKLE1	-0.134836907313756	0.015149495995062	0.0319031697736716	324	319
ANKLE2	0.0816403715788097	0.142567720285173	0.217961497593071	324	324
ANKMY1	-0.0199783794837036	0.720151192697664	0.791922274287553	324	324
ANKMY2	0.0330204030803815	0.553695500253128	0.650314609440529	324	324
ANKRA2	-0.21522133580558	9.42766326842953e-05	0.000357125911631944	324	324
ANKRD10	-0.37574658082465	2.64712400343865e-12	4.96210413333977e-11	324	324
ANKRD11	-0.00648974028496829	0.907363215875087	0.935628215775764	324	324
ANKRD12	0.120473212142595	0.0301557227459057	0.0578755399443537	324	324
ANKRD13A	-0.1432776987281	0.00981249634474214	0.0218068833445836	324	324
ANKRD13B	-0.0597513174981812	0.283573952935035	0.381943642698795	324	324
ANKRD13C	0.121811592086127	0.0283575313339034	0.0549115877255222	324	324
ANKRD13D	-0.0939882758883848	0.0912211436066025	0.14991469802347	324	324
ANKRD16	-0.17160868024318	0.00193490164489576	0.0052626240808892	324	324
ANKRD17	0.0560713168475571	0.314331534183124	0.415644136216095	324	324
ANKRD19	-0.186369075218893	0.000748247276188306	0.00227171086382631	324	324
ANKRD1	-0.085919922601574	0.122724849463696	0.192560113755063	324	228
ANKRD20A3	-0.0834881117497965	0.133718809236995	0.206855863325487	324	313
ANKRD20A4	-0.0638301101936368	0.251931686713004	0.347380031936746	324	190
ANKRD20B	-0.0722194132776455	0.194762323255455	0.281348623574526	324	298
ANKRD22	-0.0177184411821651	0.750694115644453	0.816258721185495	324	324
ANKRD23	-0.146999644869066	0.00804491330029576	0.0183044895148683	324	324
ANKRD24	-0.125932684272627	0.0233865580238675	0.0464609510319608	324	324
ANKRD26P1	-0.0488528624952877	0.380771114115284	0.484562147471042	324	86
ANKRD26	-0.222419619936294	5.37291090193645e-05	0.000216829433449185	324	324
ANKRD27	-0.364584554850623	1.27322522510125e-11	2.08070964433329e-10	324	324
ANKRD28	0.0608070164683621	0.275138172698278	0.372706503015288	324	324
ANKRD29	-0.268534680007219	9.32687351596167e-07	5.66916811387928e-06	324	323
ANKRD2	-0.0365245879724822	0.512390322509433	0.613078241904874	324	174
ANKRD30A	-0.117462690627592	0.0345598417937062	0.0650482141586398	324	15
ANKRD30B	0.251985537090385	4.37905729029166e-06	2.29625004135956e-05	324	183
ANKRD31	-0.138183656980545	0.0127869880990473	0.0275698104150572	324	216
ANKRD32	0.444656908707933	3.89826486454232e-17	1.66690888427625e-15	324	324
ANKRD33	-0.0480694909845407	0.388464477893086	0.492200879465764	324	234
ANKRD34A	-0.040563988555882	0.466840494583383	0.570262733124225	324	323
ANKRD34B	-0.028231644443407	0.612641491463034	0.701226811847401	324	137
ANKRD34C	0.00773151479289063	0.889741372443371	0.921923705376703	324	97
ANKRD35	-0.179937488046949	0.00114214639926049	0.00330779633845815	324	322
ANKRD36BP1	0.0662061637744285	0.234672156960758	0.327551498169384	324	324
ANKRD36B	0.185597717552266	0.000787758754701305	0.00237781100172497	324	323
ANKRD36	0.0318240632979797	0.56815976881065	0.662936788895185	324	324
ANKRD37	0.196939897100202	0.000362187973455955	0.00118956544459277	324	324
ANKRD39	0.210442052036817	0.000135557115759756	0.000495449244177322	324	324
ANKRD40	-0.157817906051374	0.0044048953306299	0.0108410920141513	324	324
ANKRD42	0.0241421423106944	0.665056797219773	0.746134623722818	324	324
ANKRD43	-0.30721619329701	1.64577095797078e-08	1.44534321708215e-07	324	324
ANKRD44	-0.0205276442096684	0.712792466949231	0.785695022104442	324	324
ANKRD45	0.195347858954251	0.000404997702788646	0.00131640878927771	324	305
ANKRD46	-0.299203269961031	3.99337932732015e-08	3.23705748502466e-07	324	324
ANKRD49	-0.292804977564443	7.95138054672551e-08	6.07458434372555e-07	324	324
ANKRD50	-0.186810879906554	0.000726449880827672	0.00221300021406337	324	324
ANKRD52	0.269362431729011	8.60867335054154e-07	5.27091521725858e-06	324	324
ANKRD53	-0.168087064261879	0.00240137736326962	0.00635158536957806	324	295
ANKRD54	0.194724979621844	0.000422992269429089	0.0013690536254658	324	324
ANKRD55	-0.0478441224217731	0.390695119000665	0.494520741774933	324	263
ANKRD56	-0.128601140105255	0.0205857682363264	0.0416363831856628	324	324
ANKRD57	-0.208083793973184	0.000161680727748738	0.000579900345313691	324	324
ANKRD58	0.161356237970088	0.00358784792029138	0.00905193086695995	324	324
ANKRD5	0.0321612398334728	0.564065002157573	0.659441691336473	324	324
ANKRD6	-0.346150595927652	1.49643054642531e-10	1.96822874860393e-09	324	324
ANKRD7	-0.125801401256871	0.0235324649574607	0.0466618395104613	324	86
ANKRD9	-0.0234968731860158	0.673486916116999	0.7526490997875	324	324
ANKS1A	-0.187907796912142	0.000674844343367727	0.00207567424377079	324	324
ANKS1B	-0.161797230789404	0.00349627497440026	0.00883779378345717	324	271
ANKS3	-0.194302183616527	0.000435626951354317	0.00140489336951103	324	324
ANKS4B	-0.0655686362790509	0.239219105301621	0.332888730365243	324	323
ANKS6	0.107064833085628	0.0541973469922177	0.0958318308405228	324	324
ANKZF1	-0.0958773373195839	0.084871593372383	0.141060721310354	324	324
ANLN	0.424020121084314	1.43234421143928e-15	4.52927374847294e-14	324	324
ANO10	-0.340292744690754	3.16829720905725e-10	3.9002763217219e-09	324	324
ANO1	0.19878953735978	0.000317752746037549	0.00106087293098554	324	324
ANO2	0.144637306003644	0.00913040658616593	0.0204846875635447	324	323
ANO3	-0.21713668589893	8.13225434607693e-05	0.000313491674353637	324	220
ANO4	-0.182108645447311	0.00099172630156689	0.00292266999489081	324	299
ANO5	-0.237019062089651	1.62190841093585e-05	7.38570899343802e-05	324	310
ANO6	-0.0935855179278406	0.0926228765700251	0.151840152522041	324	324
ANO7	0.236814752797188	1.65020933700394e-05	7.50250202709991e-05	324	324
ANO8	0.128188764531023	0.0209985946825299	0.0423717820326891	324	324
ANO9	-0.307889767980653	1.5257256206087e-08	1.35240920433595e-07	324	324
ANP32A	0.353529377933315	5.68820751998098e-11	8.12982439408112e-10	324	324
ANP32B	0.312638758472864	8.896193864841e-09	8.32624858413843e-08	324	324
ANP32C	0.0638786745940741	0.251570323415962	0.346978881421021	324	319
ANP32D	0.0365094498956882	0.512565258479843	0.613250486044636	324	113
ANP32E	0.476500010636236	9.06428151810682e-20	6.54844717704104e-18	324	324
ANPEP	0.0976986285957291	0.0790915429463149	0.132859563189265	324	324
ANTXR1	-0.196707741744851	0.000368156683066631	0.00120696613800993	324	324
ANTXR2	0.0697177387893395	0.210718357339886	0.300192147070388	324	324
ANTXRL	0.0464192184123603	0.404976920440222	0.509126773519971	324	19
ANUBL1	-0.0535672432887406	0.336464648881663	0.438553876645323	324	324
ANXA10	0.354583107260168	4.94413892445612e-11	7.14895763401087e-10	324	142
ANXA11	0.0286134394917218	0.607841911231443	0.697480182761951	324	324
ANXA13	0.033479114259931	0.548197489116763	0.645388919773185	324	324
ANXA1	0.197719431518389	0.000342798657043055	0.00113511197995438	324	324
ANXA2P1	0.128580872725501	0.0206058919488582	0.0416685699384665	324	324
ANXA2P2	0.215225258357741	9.42482240897501e-05	0.000357125911631944	324	324
ANXA2P3	0.06923273656257	0.213917710610384	0.303875212165953	324	323
ANXA2	0.217464875519615	7.92783899585739e-05	0.000306387295827796	324	324
ANXA3	-0.0832751086916445	0.13471678744097	0.208077310189919	324	324
ANXA4	0.0367405548314085	0.509897982796899	0.610934797430461	324	324
ANXA5	0.0229490735467857	0.680675877523469	0.759011885735526	324	324
ANXA6	-0.354759108176516	4.82946851098239e-11	7.00361385896677e-10	324	324
ANXA7	0.0351195049549971	0.528758547210094	0.627588516582548	324	324
ANXA8L1	-0.00182401778598491	0.97390947460367	0.982546152070723	324	15
ANXA8L2	0.0980016494372697	0.0781615405556164	0.13148701413261	324	266
ANXA8	-0.0186769580595194	0.737689099067337	0.806203049471089	324	284
ANXA9	-0.417611077781472	4.17614395797748e-15	1.22833238704553e-13	324	324
AOAH	-0.437713650309023	1.34716583841903e-16	5.25979245986285e-15	324	324
AOC2	0.0818450679065245	0.141565925078767	0.216778640592109	324	323
AOC3	-0.230883607548566	2.70854794619308e-05	0.0001169117021258	324	324
AOX1	-0.355411971585138	4.42629500387054e-11	6.49507113429335e-10	324	322
AOX2P	0.00884023655791765	0.874053083851295	0.910721170377744	324	44
AP1AR	-0.0255206296556169	0.647189209090797	0.731707407784896	324	324
AP1B1	0.27608450681982	4.44643851085467e-07	2.89530428692001e-06	324	324
AP1G1	0.0728640419442062	0.190797586434225	0.276711716863175	324	324
AP1G2	0.0084539246403059	0.879514084021481	0.914678012672334	324	324
AP1M1	-0.25770306958003	2.59710355087943e-06	1.43242309249536e-05	324	324
AP1M2	0.0330725492455828	0.553069136027343	0.649641926476585	324	324
AP1S1	-0.0276774759800677	0.619637475830817	0.707937425491805	324	324
AP1S2	-0.144396811598798	0.00924790110625404	0.0207130801536885	324	324
AP1S3	0.411715625721318	1.09547005015148e-14	3.06716119416529e-13	324	324
AP2A1	0.0403003361965483	0.469743678756705	0.572995817167179	324	324
AP2A2	-0.137697272145151	0.0131088030522648	0.0281502230873922	324	324
AP2B1	0.213148873110508	0.000110465450435196	0.000412500205879025	324	324
AP2M1	0.0798760674293006	0.151428101083635	0.229115589769209	324	324
AP2S1	0.225678790294541	4.13994749052598e-05	0.000171336526395488	324	324
AP3B1	0.0530642399001708	0.341028152947593	0.443421721465949	324	324
AP3B2	-0.208512045024474	0.000156611119760149	0.000564067888582996	324	287
AP3D1	-0.00911721554693615	0.870141297738204	0.907724477571518	324	324
AP3M1	0.0674703416832302	0.225836799848906	0.317615591688036	324	324
AP3M2	0.179036936611673	0.001210484098443	0.00348126292731065	324	324
AP3S1	0.108540174853463	0.0509450276842438	0.0908711614971505	324	324
AP3S2	0.059067362490578	0.289131359757297	0.388076706427699	324	324
AP4B1	0.106622084778615	0.0552063595093292	0.0973983856049172	324	324
AP4E1	0.132993504675248	0.0166076594129444	0.0345142906119931	324	324
AP4M1	-0.225614505347946	4.16144335055152e-05	0.000172190157032122	324	324
AP4S1	0.0994492852171092	0.0738401581176991	0.125196225262514	324	324
APAF1	-0.0120658611242214	0.828711836674022	0.877513414774082	324	324
APBA1	-0.116841962152422	0.035532919717104	0.0666523883045119	324	324
APBA2	-0.0669628211060767	0.229355045774611	0.32155840577296	324	324
APBA3	-0.149801224093156	0.00690774524759815	0.0160340296328177	324	324
APBB1IP	0.0248987032448443	0.655226191677217	0.738168846529562	324	323
APBB1	-0.396455524360158	1.21934063783666e-13	2.89064047017685e-12	324	324
APBB2	0.0230513008674658	0.67933209579721	0.757940414626636	324	324
APBB3	-0.024693348640646	0.657888744670319	0.740394671847488	324	324
APC2	0.198429346925047	0.000325986140801685	0.00108360968214431	324	323
APCDD1L	-0.15677594248068	0.00467562096258298	0.0114095065279007	324	286
APCDD1	-0.301905545679055	2.97038129782929e-08	2.47991133658924e-07	324	324
APCS	-0.188141336514216	0.000664304732015452	0.00204699753584151	324	20
APC	-0.0330139961929743	0.553772481725651	0.650327852145187	324	324
APEH	0.300040218846488	3.64479747649863e-08	2.98752654440126e-07	324	324
APEX1	0.263391195494786	1.52539696710766e-06	8.88879392519755e-06	324	324
APEX2	-0.104584400105672	0.0600531454540084	0.104782019767483	324	324
APH1A	-0.0550950232732403	0.322844858610291	0.424540936539293	324	324
APH1B	-0.205429112729212	0.000196698955008371	0.000689997486158197	324	324
API5	0.0985362023067429	0.0765425582813414	0.129092608092285	324	324
APIP	-0.16658077699352	0.00263051977441646	0.00688638554451049	324	324
APITD1	0.483772168403748	2.07177385490355e-20	1.68076899417278e-18	324	324
APLF	-0.53122638135601	5.43829741664328e-25	9.36096498803945e-23	324	324
APLNR	-0.0670136625365642	0.229000862005188	0.321152820644187	324	324
APLN	0.207530188144487	0.000168462190137648	0.000600415746088359	324	324
APLP1	0.0177633549035228	0.750083122887184	0.815855900725377	324	323
APLP2	-0.232899626700598	2.29201368050814e-05	0.000100554988487719	324	324
APOA1BP	0.0534972734439181	0.337097099226595	0.439262529075799	324	324
APOA1	-0.157640783247821	0.00444989408189996	0.0109409580612607	324	288
APOA2	-0.107490881235782	0.0532409021629371	0.0943428214408147	324	162
APOA4	-0.0657732683934448	0.237752945360015	0.331127809287377	324	97
APOA5	-0.160135629200276	0.00385274254945439	0.00965502453050381	324	108
APOB48R	-0.108075888083232	0.0519505096510408	0.0923455763777256	324	324
APOBEC1	-0.0440617753769105	0.42927632343868	0.533529529884389	324	323
APOBEC2	-0.168450052341567	0.00234894988862368	0.00623290389347262	324	300
APOBEC3A	0.0581514355613066	0.296687302785581	0.396497782786968	324	324
APOBEC3B	0.0263527898297812	0.636499300896292	0.722875042047462	324	324
APOBEC3C	-0.0559192834372078	0.315647524034281	0.416883022301747	324	324
APOBEC3D	0.121872374873483	0.0282780968695848	0.0547791257735457	324	324
APOBEC3F	0.140581192653535	0.0113002581735083	0.0247033252948202	324	324
APOBEC3G	0.121590385887737	0.028648233745055	0.0553800573225942	324	324
APOBEC3H	0.123620696358446	0.0260735869869703	0.0510208238836572	324	312
APOBEC4	-0.0257801759196636	0.643847168920183	0.729074693025285	324	283
APOB	-0.305986958434254	1.88878932372082e-08	1.63697831274315e-07	324	256
APOC1P1	-0.0675174772080802	0.225512002536264	0.317226413459732	324	75
APOC1	-0.0182279838698005	0.743771670156564	0.811361193141694	324	324
APOC2	-0.263734666317462	1.47657220361544e-06	8.62204919485772e-06	324	324
APOC3	-0.166203148505834	0.00269100206961304	0.00702285905972185	324	74
APOC4	-0.142216275567335	0.0103760218466658	0.022918249548622	324	145
APOD	-0.356204280017499	3.98087602298298e-11	5.89389984105819e-10	324	324
APOE	0.0144630458331461	0.795371202491979	0.851968233405234	324	324
APOF	0.0127552126515584	0.819089831005795	0.86979685664716	324	104
APOH	0.00239903007843582	0.96568901274712	0.976791722398019	324	282
APOL1	0.229546264554659	3.02334699469588e-05	0.000129231599568139	324	324
APOL2	0.220947047133824	6.03697211093553e-05	0.000240381036360975	324	324
APOL3	0.115782160600154	0.0372480797680747	0.0695393510335791	324	324
APOL4	0.218443134451283	7.34683309965677e-05	0.00028622428893467	324	324
APOL5	-0.0539209255861441	0.333279386482254	0.435003656561797	324	45
APOL6	0.297792520186289	4.65498339248174e-08	3.72004022019281e-07	324	324
APOLD1	-0.153238303981009	0.0057102502555845	0.0135484122988487	324	324
APOM	-0.179894089954567	0.00114535647792577	0.00331612278492623	324	324
APOOL	-0.131562326404839	0.0178229240196447	0.0366817197929784	324	324
APOO	0.146052827683518	0.00846534576652073	0.0191466544159367	324	324
APPBP2	-0.07372045313673	0.185622204721774	0.270813055901203	324	324
APPL1	-0.00644581158156679	0.907987485683901	0.936045580844496	324	324
APPL2	-0.148772347806707	0.00730749470316058	0.0168356445122281	324	324
APP	-0.179249037369194	0.00119405880080638	0.00343802093992178	324	324
APRT	0.11530386401459	0.0380448232962631	0.0707798192809707	324	324
APTX	0.0568292990048213	0.307824155900426	0.408458182467418	324	324
AQP10	0.134637095519069	0.0153019324689167	0.0321449382598118	324	148
AQP11	0.111799367061944	0.0443339808521126	0.0807500138910167	324	324
AQP12A	-0.180744872838763	0.00108391499344612	0.00315855988447901	324	220
AQP12B	-0.210631160310279	0.000133643599381188	0.000489268549981619	324	315
AQP1	-0.295052800337542	6.2545452092727e-08	4.86478280619069e-07	324	324
AQP2	0.140593682835283	0.011292930862367	0.0246900338436662	324	183
AQP3	0.235689092812328	1.8147275315803e-05	8.16421170173457e-05	324	324
AQP4	0.00166000625159072	0.97625475180845	0.984473484718838	324	141
AQP5	0.209169865766965	0.000149113079049904	0.00053971354905702	324	302
AQP6	-0.0911703882390492	0.101392976415585	0.164083875747753	324	314
AQP7P1	-0.327560710378601	1.53379999339127e-09	1.66364771885919e-08	324	309
AQP7P3	-0.282798633530921	2.25777924124835e-07	1.56651735297971e-06	324	220
AQP7	-0.251151764447486	4.72082416046776e-06	2.45143531627647e-05	324	324
AQP8	-0.2226715319797	5.26645116642419e-05	0.000212797307285909	324	298
AQP9	0.0377458622018118	0.498379986395611	0.599576506059385	324	323
AQPEP	-0.137278385264852	0.0133916499269321	0.0286674283879767	324	283
AQR	0.218625711283311	7.2429357979576e-05	0.000282398885405891	324	324
ARAF	-0.221005405950311	6.00924499654919e-05	0.000239390228832142	324	324
ARAP1	-0.273854399962852	5.54698594880486e-07	3.53689515423724e-06	324	324
ARAP2	0.114951384354655	0.0386411731859076	0.0717488996828747	324	324
ARAP3	-0.149070489143832	0.00718958374496403	0.0165987648975464	324	324
ARCN1	0.0116867955245003	0.834013873489402	0.881718896908925	324	324
ARC	0.0263202469879484	0.636915951915242	0.723128836717076	324	317
AREG	-0.186212675293397	0.000756107393806612	0.00229241014862948	324	324
ARF1	0.0402229416533851	0.470597783547294	0.573703386455103	324	324
ARF3	0.109646847843215	0.0486136304553257	0.0873395185027384	324	324
ARF4	0.154611301189779	0.00528649888710537	0.0126951650455236	324	324
ARF5	-0.188917799961275	0.000630348376485946	0.00195575957876792	324	324
ARF6	0.356172052686938	3.99810979518512e-11	5.91499128517858e-10	324	324
ARFGAP1	-0.40015258206314	6.87832362029091e-14	1.69771092348701e-12	324	324
ARFGAP2	-0.145988521396858	0.00849459765179976	0.0192062319265992	324	324
ARFGAP3	0.117038516379068	0.0352223070373386	0.0661190675964075	324	324
ARFGEF1	-0.299642376877977	3.80666642693237e-08	3.09839481583578e-07	324	324
ARFGEF2	-0.484706627507034	1.70947510160721e-20	1.40411035835331e-18	324	324
ARFIP1	-0.057996477661275	0.297978514033425	0.397981558956322	324	324
ARFIP2	0.220824620207085	6.0955311636663e-05	0.000242242600652026	324	324
ARFRP1	-0.420896674035019	2.41973920485846e-15	7.39178048768106e-14	324	324
ARG1	-0.0644625065882169	0.24725423811868	0.342002490640714	324	188
ARG2	0.163479610144199	0.00316604575865669	0.00810761653203222	324	324
ARGFXP2	-0.124574750726949	0.0249341745660857	0.0490872188498923	324	261
ARGFX	0.00640488387426444	0.908569159318037	0.936250332051254	324	9
ARGLU1	-0.221938133827486	5.58206073236931e-05	0.000224404736387592	324	324
ARHGAP10	0.141284434204032	0.0108941857669652	0.0239053771485507	324	324
ARHGAP11A	0.619643112766399	9.56571000829366e-36	1.18345768508858e-32	324	324
ARHGAP11B	0.465787366577079	7.48483308227224e-19	4.51714240437741e-17	324	324
ARHGAP12	-0.02841343433648	0.610354114111732	0.699425357482198	324	324
ARHGAP15	-0.0233731964231303	0.675107404722487	0.754204586967754	324	324
ARHGAP17	-0.290055664174251	1.06347767335152e-07	7.90816699624094e-07	324	324
ARHGAP18	-0.169876382818471	0.00215288948865338	0.0057832063275741	324	324
ARHGAP19	0.296955797052062	5.09608962607612e-08	4.03347037777596e-07	324	324
ARHGAP1	-0.152790257124451	0.00585498940299404	0.0138527979127876	324	324
ARHGAP20	-0.0906912352165641	0.103208787377432	0.166545850341262	324	322
ARHGAP21	-0.0429053469212043	0.441498104191703	0.54546592013948	324	324
ARHGAP22	0.0292167935714349	0.600291334016943	0.69101924615407	324	324
ARHGAP23	-0.233806635673685	2.12510507363032e-05	9.40873516719128e-05	324	324
ARHGAP24	0.0180489774334192	0.746201265569078	0.813145834787866	324	324
ARHGAP25	0.0141247615265174	0.800055163655927	0.855457892538706	324	324
ARHGAP26	0.0244300422891492	0.661309005307014	0.743024847318217	324	324
ARHGAP27	-0.176649001856015	0.00141029550259645	0.00399210631687355	324	324
ARHGAP28	-0.218370129964672	7.38876842600656e-05	0.000287631604705604	324	324
ARHGAP29	0.0792601504732769	0.154617640325725	0.233175086869399	324	324
ARHGAP30	0.0650627956820773	0.242870585385228	0.33713711547265	324	324
ARHGAP31	-0.111068537333049	0.0457500885964427	0.0829628988426698	324	324
ARHGAP32	0.188583668761068	0.000644758690149047	0.00199484186800569	324	324
ARHGAP33	-0.0164749781688611	0.767670362542525	0.82970433123283	324	324
ARHGAP36	-0.129357269881391	0.0198470879809864	0.0402905452347068	324	137
ARHGAP39	-0.0903533548177758	0.104504628824451	0.168362425944495	324	324
ARHGAP42	-0.16252685009172	0.00334940731558452	0.00851766672815977	324	324
ARHGAP4	0.0488406281909492	0.380890544657807	0.484682457667312	324	324
ARHGAP5	0.0990554725624781	0.0749960268541022	0.126884303553586	324	324
ARHGAP6	-0.148459607042681	0.00743303255798365	0.01708906846519	324	324
ARHGAP8	0.155669429176656	0.00497945117345395	0.012052935088508	324	324
ARHGAP9	0.146207345040643	0.0083954245737111	0.0189993631458341	324	324
ARHGDIA	0.048145590202308	0.387713014000215	0.491406013070448	324	324
ARHGDIB	0.0174106757639021	0.754885033040858	0.81982494261501	324	324
ARHGDIG	-0.162836754492404	0.00328873539474608	0.00838383994063087	324	293
ARHGEF10L	-0.162105913579537	0.00343344158463276	0.00870007375419937	324	324
ARHGEF10	0.00584282304141989	0.916562096542741	0.94138674316731	324	324
ARHGEF11	-0.189317412358597	0.000613505782871285	0.00190858824012841	324	324
ARHGEF12	-0.231128013056556	2.65447826882375e-05	0.000114903558564107	324	324
ARHGEF15	-0.130201335178154	0.0190498111507442	0.0388713546777633	324	324
ARHGEF16	0.20342176627415	0.000227758539629406	0.000787232458872723	324	324
ARHGEF17	-0.162026967485382	0.00344941319600286	0.00873383655856699	324	324
ARHGEF18	-0.224279772696546	4.63229685112616e-05	0.000189729601009812	324	324
ARHGEF19	-0.0539395705251183	0.333112009399492	0.43485900055339	324	324
ARHGEF1	-0.125202273836642	0.024208355214166	0.047843888924163	324	324
ARHGEF2	-0.0417730045179144	0.453655221410186	0.557355083652844	324	324
ARHGEF33	-0.181299998214875	0.00104547668035998	0.00306096892289983	324	316
ARHGEF35	-0.236346476242367	1.71685257237725e-05	7.76802209604745e-05	324	324
ARHGEF37	-0.12035236674152	0.030322783882299	0.0581345769443205	324	324
ARHGEF38	0.0706678313089699	0.204551148984506	0.292881735562264	324	324
ARHGEF3	-0.0586832668388861	0.292284102207485	0.391591458761229	324	324
ARHGEF4	-0.0023747449821973	0.966036128843242	0.977075560532738	324	324
ARHGEF5	-0.321042888024955	3.34487071956914e-09	3.4059524636765e-08	324	324
ARHGEF6	-0.0681857551340517	0.22094277499134	0.312062949051271	324	324
ARHGEF7	-0.408939980815635	1.7137764265947e-14	4.67275542209947e-13	324	324
ARHGEF9	-0.341217292010496	2.81747227254219e-10	3.50766437955803e-09	324	324
ARID1A	0.149410627479348	0.00705714160251989	0.0163444621530222	324	324
ARID1B	-0.251870300364244	4.42484688785432e-06	2.31725827751798e-05	324	324
ARID2	0.0773833138262431	0.164650157267869	0.245591881781137	324	324
ARID3A	-0.27721077974453	3.97358362123188e-07	2.6123244032642e-06	324	324
ARID3B	0.142237297279332	0.0103645885832028	0.0228955508318826	324	324
ARID3C	0.0272003007354552	0.625689096173995	0.713143953807109	324	240
ARID4A	-0.12616088991166	0.0231347917793793	0.0460254475651069	324	324
ARID4B	-0.253859292495402	3.6950266961234e-06	1.96726878563105e-05	324	324
ARID5A	-0.231758641353135	2.519644709063e-05	0.000109642486295674	324	324
ARID5B	-0.0939667927879169	0.0912954809415518	0.149987056621962	324	324
ARIH1	0.024151503810676	0.664934800361001	0.746040037020122	324	324
ARIH2	0.0699473668468985	0.209215675155404	0.298266063356227	324	324
ARL10	-0.27300893936527	6.0290139908082e-07	3.80933100543687e-06	324	323
ARL11	-0.37592269927104	2.58107127975848e-12	4.87057254364339e-11	324	324
ARL13A	-0.136425586457758	0.0139841265530996	0.0297939710600158	324	210
ARL13B	0.0426934162154936	0.443759217175203	0.547712539218303	324	323
ARL14	-0.00546781497512691	0.921899723272416	0.945201482476691	324	324
ARL15	-0.152439280405658	0.00597066059841848	0.0140922932112754	324	324
ARL16	-0.141925768493333	0.0105351702135451	0.0232305216409709	324	324
ARL17A	0.127992515551704	0.0211975671119677	0.0427036272116223	324	324
ARL17B	-0.0132988693813517	0.811520443597539	0.864309005757736	324	286
ARL1	0.138164267763921	0.0127996825003447	0.0275881658421519	324	324
ARL2BP	-0.320485208034728	3.57255428065372e-09	3.61732542125526e-08	324	324
ARL2	0.00912292207997679	0.870060737030665	0.907724477571518	324	324
ARL3	0.0679731632748095	0.222389110785377	0.313814688337364	324	324
ARL4A	-0.263335131794987	1.53351172897473e-06	8.93345046352409e-06	324	324
ARL4C	-0.0502466980686937	0.367314781892649	0.47061463479385	324	324
ARL4D	-0.232750519432143	2.32061390378179e-05	0.000101674529051263	324	324
ARL5A	-0.0603547225279458	0.278731212670495	0.376827047192489	324	324
ARL5B	0.0932032514216703	0.0939691634286327	0.153683663573779	324	324
ARL5C	0.0200173630560215	0.719628052670744	0.791596816979347	324	37
ARL6IP1	0.227930235439025	3.44995751538415e-05	0.000145209247325174	324	324
ARL6IP4	0.0738119221103301	0.185075614990575	0.270174911411389	324	324
ARL6IP5	-0.043297503574777	0.437331507342201	0.541264048258027	324	324
ARL6IP6	0.167742775413864	0.00245208696485115	0.0064728217468166	324	324
ARL6	-0.0748399906651426	0.179013525214177	0.263018692604753	324	324
ARL8A	-0.358831073656289	2.79480193956978e-11	4.30529995282364e-10	324	324
ARL8B	-0.149042469384733	0.00720059237118067	0.0166203038698136	324	324
ARL9	0.0750381940097034	0.177861898672161	0.261748292633664	324	295
ARMC10	-0.15700645954123	0.00461446786489297	0.0112769618994514	324	324
ARMC1	-0.00250641715904675	0.964154166924679	0.975887494721789	324	324
ARMC2	-0.30953714398984	1.26671637061031e-08	1.14496121261329e-07	324	324
ARMC3	0.0367063253270837	0.51029258279444	0.611307290995881	324	93
ARMC4	-0.089258735429069	0.108791204932752	0.174176795668378	324	277
ARMC5	-0.070888142899599	0.203139924308915	0.291193022037908	324	324
ARMC6	0.168369898090132	0.00236043623880719	0.00625583549969049	324	324
ARMC7	0.191867206579312	0.000515482569195209	0.00163237521312097	324	324
ARMC8	0.127303977053193	0.0219086445828703	0.0438950865291044	324	324
ARMC9	-0.0713846292801891	0.199985539048335	0.287542681976038	324	324
ARMCX1	-0.24846921638829	6.00137978280456e-06	3.03829444502855e-05	324	324
ARMCX2	-0.283794262749723	2.03877969808767e-07	1.42656925145442e-06	324	324
ARMCX3	-0.392164269015753	2.34892728606303e-13	5.30182618330874e-12	324	324
ARMCX5	-0.331189464909556	9.85697424614289e-10	1.11336126331174e-08	324	324
ARMCX6	-0.306479965107926	1.78742204134411e-08	1.5600537613936e-07	324	324
ARMS2	-0.0130293014212619	0.815271520800957	0.867277501840872	324	100
ARNT2	0.0724095428074838	0.193586742982105	0.280079635823036	324	324
ARNTL2	0.395270343688168	1.46278329375088e-13	3.41459850233475e-12	324	324
ARNTL	-0.0960595685015463	0.0842783728672057	0.140192469824062	324	324
ARNT	-0.117662301111333	0.0342517790263492	0.0645727586501506	324	324
ARPC1A	-0.0434114304097769	0.43612529089099	0.540244063403451	324	324
ARPC1B	-0.137504785843548	0.0132381168015473	0.0283971090254258	324	324
ARPC2	0.00160162115737288	0.977089677785438	0.984800925242503	324	324
ARPC3	-0.0225699357288603	0.685668444675709	0.763417901026811	324	324
ARPC4	0.0508098444687587	0.361962771646732	0.465235161971607	324	324
ARPC5L	0.164094910980514	0.00305251948912614	0.00785492830242498	324	324
ARPC5	0.00394846641245445	0.943558536170086	0.96083858343983	324	324
ARPM1	-0.167522647516512	0.00248501831228877	0.00654744276477521	324	324
ARPP19	0.270166142155699	7.96225249747625e-07	4.91771570007933e-06	324	324
ARPP21	-0.167857090044551	0.00243514264801376	0.00643315744260408	324	108
ARR3	-0.00826602629556852	0.882172341222616	0.916479557809472	324	65
ARRB1	-0.0154005824390597	0.782428653849392	0.841794402029931	324	324
ARRB2	-0.0378850185641959	0.496796568304258	0.598239663019066	324	324
ARRDC1	-0.0238043511789795	0.669464696262457	0.749126832250726	324	324
ARRDC2	-0.116685897100784	0.0357812015654799	0.0670664600879343	324	324
ARRDC3	-0.0547952131690249	0.325488974686368	0.427267027546234	324	324
ARRDC4	-0.0750233972017032	0.177947682911236	0.261835604194449	324	324
ARRDC5	0.0645007394256099	0.246973406530711	0.341733439275508	324	247
ARSA	0.123163614042878	0.0266351627940717	0.0519707291777869	324	324
ARSB	0.078372147869956	0.159305238171054	0.238969929493484	324	324
ARSD	-0.297596171923461	4.75506114788745e-08	3.79236242636713e-07	324	324
ARSE	-0.102827236512496	0.0645098401838179	0.11154544780212	324	322
ARSF	0.0734412424341139	0.187298027228905	0.272655129356978	324	92
ARSG	-0.0796875593537682	0.152398951405164	0.23033500773033	324	324
ARSH	0.117411309724113	0.0346395191305086	0.065181685149037	324	256
ARSI	-0.0508057284252826	0.362001712246262	0.465252817420774	324	323
ARSJ	0.345541224800029	1.61905575464232e-10	2.11545931769932e-09	324	324
ARSK	0.0841790926861149	0.130520535447507	0.202777859693776	324	324
ART1	-0.0866760051704123	0.119453898935476	0.188315015946486	324	94
ART3	0.19098007372036	0.000547807114994507	0.00172370717553906	324	307
ART4	-0.23626287698918	1.72901546539033e-05	7.81590800123353e-05	324	203
ART5	-0.148833837576188	0.00728303590525578	0.0167890643699241	324	291
ARTN	0.0612046281512637	0.272005631698497	0.369246432551895	324	324
ARV1	-0.1012119816853	0.0688429103819618	0.117904949905774	324	324
ARVCF	-0.0423990709093537	0.446910514229841	0.550738085559033	324	324
ARX	0.252435467642319	4.20456565317769e-06	2.21002063474913e-05	324	258
AR	-0.196739572764198	0.000367332928305393	0.00120466456524275	324	293
AS3MT	-0.393852754099858	1.81686628156027e-13	4.16742387525904e-12	324	323
ASAH1	0.0384908288592083	0.489934451891064	0.591825988599719	324	324
ASAH2B	0.173283326948188	0.00174353293269204	0.00479350477814429	324	316
ASAH2	0.0551145432400561	0.322673190877683	0.42446282879709	324	321
ASAM	-0.127375959085458	0.0218333517799211	0.0437661973147887	324	324
ASAP1IT1	-0.0242855220379299	0.663189275983672	0.744841515920385	324	9
ASAP1	-0.293911510596687	7.06703728664642e-08	5.45175382264871e-07	324	324
ASAP2	0.0157818860183288	0.777181697172209	0.837697342527845	324	324
ASAP3	0.0543158843177751	0.329745359404234	0.431330821906256	324	324
ASB10	-0.0231213300261818	0.678412144739148	0.757127383723935	324	12
ASB11	-0.0633458378596984	0.255554825531716	0.351238290937339	324	10
ASB12	-0.247599470907828	6.48326369171298e-06	3.25974612083969e-05	324	286
ASB13	-0.350493517898163	8.49441650963833e-11	1.17339131059519e-09	324	324
ASB14	-0.0108526312739338	0.845707592324182	0.89004103301915	324	323
ASB15	0.0691305836059309	0.214595993619209	0.304576446095378	324	30
ASB16	-0.101365358935116	0.0684214913295804	0.117264365443207	324	324
ASB17	0.0124604834496603	0.823200448854357	0.872936748173466	324	8
ASB18	-0.140857086412488	0.011139381221734	0.0243839490527728	324	43
ASB1	-0.172390748252776	0.00184326148066212	0.00504108331164778	324	324
ASB2	-0.176081683604001	0.00146201671624018	0.00411790280278519	324	324
ASB3	0.00981621661060319	0.860283536946951	0.900583013255758	324	324
ASB4	-0.0758395676562851	0.173261595223103	0.256082526502003	324	232
ASB5	-0.233559600112587	2.16938625314914e-05	9.58121394044786e-05	324	147
ASB6	-0.0748405142383457	0.179010475828071	0.263018692604753	324	324
ASB7	0.020071993795205	0.718895155414924	0.7911123861151	324	324
ASB8	-0.186198714077731	0.000756812733360287	0.00229419725220014	324	324
ASB9	-0.0849244703184944	0.127137056366542	0.198255911495712	324	324
ASCC1	-0.0733919428583677	0.187595074592878	0.272927687932352	324	324
ASCC2	0.118946427914941	0.0323252902361098	0.0613851803745005	324	324
ASCC3	0.214933337445157	9.63845539882095e-05	0.000364544297592812	324	324
ASCL1	-0.00657466600129969	0.906156500255855	0.934676042028276	324	146
ASCL2	-0.357709667380405	3.25168765361072e-11	4.9285725193893e-10	324	324
ASCL3	0.0110666637933942	0.84270384461089	0.887634896188611	324	43
ASCL4	-0.0309777698099678	0.578499271362957	0.672622207144184	324	81
ASF1A	0.0576069322262712	0.301240944486976	0.40112098050045	324	324
ASF1B	0.48761265148253	9.36728317829899e-21	8.13269168922932e-19	324	324
ASFMR1	-0.198520585231677	0.000323881984891714	0.00107751998166916	324	235
ASGR1	-0.320960813384811	3.37747420290185e-09	3.43738312835178e-08	324	324
ASGR2	-0.0414488876244313	0.457169312456306	0.560559126615001	324	317
ASH1L	-0.194753090575543	0.000422164406311588	0.00136726839380528	324	324
ASH2L	0.0723650041488247	0.193861661448477	0.280374924261899	324	324
ASIP	-0.172521246965811	0.0018283623262761	0.00500448454765423	324	169
ASL	-0.0789249155181948	0.156374875318545	0.235341036792412	324	324
ASMTL	-0.115689234190779	0.0374017598426061	0.0698065091537231	324	324
ASMT	-0.144136333819489	0.00937667182377402	0.0209722165137715	324	231
ASNA1	0.257252660123788	2.70744179597072e-06	1.4866521595351e-05	324	324
ASNSD1	-0.0469424936758523	0.399696411591558	0.503745615144717	324	324
ASNS	0.0128636152423849	0.817579166751005	0.868973077128658	324	324
ASPA	-0.0877216094679436	0.115042930789518	0.182430090120845	324	285
ASPDH	-0.157088350194707	0.00459291752274006	0.011235393272694	324	157
ASPG	-0.109382047091322	0.0491632036232114	0.0881269234557157	324	280
ASPHD1	-0.182297621712619	0.000979537867219013	0.00289229595489265	324	324
ASPHD2	0.313111274931117	8.42688849593813e-09	7.92071499416407e-08	324	324
ASPH	0.328297839517757	1.40270270543005e-09	1.53406077646341e-08	324	324
ASPM	0.371405348522287	4.91131075349981e-12	8.71141544493985e-11	324	324
ASPN	-0.240732150459717	1.18120738515369e-05	5.57643696377707e-05	324	324
ASPRV1	-0.0218008859261901	0.695837320258275	0.771734330397724	324	324
ASPSCR1	-0.183072424869979	0.000930994848532203	0.00276338926776053	324	324
ASRGL1	0.341370897259735	2.7629675275285e-10	3.45041675229436e-09	324	324
ASS1	0.232096991142101	2.45000187084657e-05	0.000106846854006186	324	324
ASTE1	-0.242639065772206	1.00172069865736e-05	4.80821077350205e-05	324	324
ASTL	0.121881191072589	0.0282665912120118	0.0547706708145823	324	283
ASTN1	-0.216298514835262	8.67704725364049e-05	0.000332485773104556	324	214
ASTN2	0.197386892520078	0.000350948567459759	0.00115841702398965	324	324
ASXL1	-0.498366140937774	9.61460995735306e-22	9.91256271384395e-20	324	324
ASXL2	-0.0487092258250469	0.382174729754803	0.485911026751643	324	324
ASXL3	-0.134489063353043	0.0154157313590654	0.0323359544614497	324	306
ASZ1	0.0128379822736613	0.817936319055002	0.869170730273687	324	17
ATAD1	0.0135860178977571	0.807529463775811	0.861077662973614	324	324
ATAD2B	-0.159311822352942	0.00404138901139899	0.0100590086106681	324	324
ATAD2	0.31238714798952	9.15631282236535e-09	8.55352582910439e-08	324	324
ATAD3A	0.347738081884501	1.21786883353411e-10	1.62014204030965e-09	324	324
ATAD3B	0.310578992208493	1.1254439685803e-08	1.02759056079552e-07	324	324
ATAD3C	-0.207092509510943	0.000174011121082987	0.000617524227651079	324	324
ATAD5	0.359826176914863	2.44221358131604e-11	3.81559730403718e-10	324	324
ATCAY	-0.203961944814156	0.000218977875213532	0.000760467901728399	324	237
ATE1	0.129724461205278	0.0194967555661251	0.0396810894953162	324	324
ATF1	0.088973852798065	0.109929219282436	0.175586935826338	324	324
ATF2	-0.0102522428953549	0.854145270990207	0.896110114439853	324	324
ATF3	-0.01413560123269	0.799904962595646	0.855424741167752	324	324
ATF4	0.0908584255325883	0.102572297621492	0.165640286459246	324	324
ATF5	0.234811075211868	1.95372604298311e-05	8.71428729627101e-05	324	324
ATF6B	-0.282892500312405	2.23620305742821e-07	1.55263554969455e-06	324	324
ATF6	-0.0226624626595533	0.684448759634631	0.762231403486218	324	324
ATF7IP2	0.011093385032859	0.842328995777753	0.887453580166388	324	324
ATF7IP	-0.103471696828844	0.0628447349315315	0.108999520544087	324	324
ATF7	-0.170810778701677	0.00203267111993062	0.00549748306569241	324	324
ATG10	0.0391289471815834	0.482761632631119	0.585028200806597	324	324
ATG12	0.0252512999314459	0.650664727159171	0.734567598615021	324	324
ATG16L1	-0.00887991763894868	0.873492475866713	0.910232867960707	324	324
ATG16L2	0.12000159547388	0.0308121926540085	0.0588960364606121	324	324
ATG2A	-0.135601453993865	0.0145784451135978	0.0308873296611011	324	324
ATG2B	-0.129386480069092	0.0198190200168249	0.0402384959209188	324	324
ATG3	0.0724426548179818	0.193382541174923	0.279845559072857	324	324
ATG4A	-0.0465774105588376	0.403376200292516	0.507553514161604	324	324
ATG4B	-0.141340832631453	0.0108621857957536	0.0238534875658077	324	324
ATG4C	0.17099382473825	0.00200985131511413	0.0054462706068014	324	324
ATG4D	0.0814731950306107	0.143389902688735	0.218945011086355	324	324
ATG5	-0.0610530354661623	0.273197059864769	0.370533456664823	324	324
ATG7	0.0986100496267426	0.0763210544813204	0.12878486688754	324	324
ATG9A	-0.0766633124968609	0.168625737414112	0.250446163873975	324	324
ATG9B	-0.487101540328156	1.04170013194996e-20	8.92660351166641e-19	324	324
ATHL1	-0.0365394064450179	0.512219109909097	0.613009274687481	324	324
ATIC	-0.142974068369321	0.00997085883982889	0.0221146387377494	324	324
ATL1	-0.403289115365293	4.20823767511445e-14	1.07764637488862e-12	324	324
ATL2	0.0975929157020616	0.0794180868194935	0.133328897344744	324	324
ATL3	0.257029311775572	2.76380316548592e-06	1.51340203764298e-05	324	324
ATMIN	-0.0238777974441469	0.668505311055483	0.748340588936044	324	324
ATM	-0.246037023735023	7.4428894352545e-06	3.6750310893206e-05	324	324
ATN1	-0.125830559999463	0.0234999904059547	0.0466207967614624	324	324
ATOH1	0.270265839305184	7.88538866104288e-07	4.87752574666044e-06	324	310
ATOH7	-0.102707053538756	0.0648243338159044	0.111962105216458	324	307
ATOH8	-0.146296859816625	0.00835515355491861	0.0189190419377275	324	324
ATOX1	-0.0509640884438881	0.360505401424833	0.463871842251988	324	324
ATP10A	-0.159672617780991	0.00395776523907673	0.00987839251941382	324	324
ATP10B	-0.254876365825875	3.36772766244344e-06	1.81300432630046e-05	324	324
ATP10D	-0.00851161366518609	0.878698208878647	0.914067357265677	324	324
ATP11A	-0.297678127459935	4.71303894085555e-08	3.7618792675095e-07	324	324
ATP11B	-0.00915248934348804	0.86964334929352	0.907574206313421	324	324
ATP11C	-0.0345231586627696	0.535784772506032	0.634511490981567	324	324
ATP12A	0.0287367469955046	0.606295374619381	0.696391838261034	324	199
ATP13A1	0.0188679005692104	0.735107187336073	0.804024051263521	324	324
ATP13A2	0.127948203483374	0.0212427196743348	0.0427771755802093	324	324
ATP13A3	-0.100361750118628	0.0712176638720459	0.121404896344054	324	324
ATP13A4	-0.0708503016858408	0.203381816130558	0.291500884336771	324	304
ATP13A5	-0.00551169136889092	0.9212750289841	0.944788974358414	324	36
ATP1A1	-0.127632535316611	0.0215667947319231	0.0433240567707321	324	324
ATP1A2	-0.31613090898459	5.94670077736617e-09	5.79020865164601e-08	324	310
ATP1A3	-0.00619240459529736	0.911589739210604	0.938080624229253	324	324
ATP1A4	-0.132342650632537	0.0171510409003947	0.0354944960400745	324	151
ATP1B1	0.216014368675882	8.86939799091279e-05	0.000338741526587148	324	324
ATP1B2	-0.312101957073567	9.46004773388443e-09	8.79575598366568e-08	324	322
ATP1B3	-0.112428387989141	0.0431448011329134	0.0788830488404122	324	324
ATP1B4	-0.0301242185499811	0.589015752444494	0.681646700943511	324	15
ATP2A1	0.206671539480035	0.000179509239175372	0.000634873215915043	324	323
ATP2A2	0.186000479315302	0.000766893663095772	0.00232226710432627	324	324
ATP2A3	0.144136957775724	0.00937636146979244	0.0209722165137715	324	324
ATP2B1	0.298052200739534	4.52574247659082e-08	3.62407250502084e-07	324	324
ATP2B2	-0.172953993630916	0.00177974002735702	0.00488051431839607	324	251
ATP2B3	-0.123417982580974	0.0263213733949652	0.0514700766920217	324	153
ATP2B4	-0.187931361786542	0.000673773887402518	0.00207391604744718	324	324
ATP2C1	0.137877119050997	0.0129889866193021	0.0279171541942546	324	324
ATP2C2	-0.0633260597162175	0.255703560192241	0.351381601805304	324	324
ATP4A	0.0764453611468834	0.169843208777673	0.251827878172378	324	74
ATP4B	-0.110149178358926	0.0475851885804571	0.0857564464630507	324	135
ATP5A1	0.591535131561482	5.77510361257076e-32	2.54040391135196e-29	324	324
ATP5B	0.484778603376304	1.68431077544742e-20	1.39268268474007e-18	324	324
ATP5C1	0.188903311021256	0.000630967014532585	0.00195737220696952	324	324
ATP5D	0.26224901799892	1.69911417881584e-06	9.78300324888294e-06	324	324
ATP5EP2	-0.287750714448573	1.35386314703547e-07	9.83837040953273e-07	324	324
ATP5E	-0.398737506189013	8.57073488224864e-14	2.07913844355529e-12	324	324
ATP5F1	0.231672987687846	2.53756988081313e-05	0.000110277048936764	324	324
ATP5G1	0.215845664423374	8.9854906050808e-05	0.00034264647761043	324	324
ATP5G2	0.00981527443522191	0.860296809890207	0.900583013255758	324	324
ATP5G3	0.290402596174585	1.0253360704412e-07	7.65040614940955e-07	324	324
ATP5H	0.0826166188506194	0.137838251065479	0.212104180646857	324	324
ATP5I	0.184634884397617	0.00083978174765293	0.00251985443304377	324	324
ATP5J2	-0.018378463977354	0.741731214562441	0.809492192759043	324	324
ATP5J	0.131530692291677	0.0178506394991821	0.0367196725435218	324	324
ATP5L2	0.0257915136163254	0.64370134203017	0.728959553476667	324	232
ATP5L	0.0548312248894648	0.325170637666188	0.427010267520379	324	324
ATP5O	0.148382702437962	0.00746419640608669	0.017146775891666	324	324
ATP5SL	0.0956817935053539	0.085511884800374	0.141969953839084	324	324
ATP5S	0.1409816310265	0.0110674235088342	0.024242519459707	324	324
ATP6AP1L	-0.175634038757871	0.0015040493823948	0.00422619438440186	324	324
ATP6AP1	-0.364580328010648	1.27396821870773e-11	2.08070964433329e-10	324	324
ATP6AP2	-0.377060966320195	2.19135287251668e-12	4.1789817063071e-11	324	324
ATP6V0A1	-0.310957621902299	1.07798008870392e-08	9.90190990992768e-08	324	324
ATP6V0A2	-0.00450540027188209	0.935613587167163	0.955451452640012	324	324
ATP6V0A4	-0.0241182077161557	0.665368747342408	0.746357701232105	324	203
ATP6V0B	0.139664723683606	0.0118494984293535	0.0257504469655343	324	324
ATP6V0C	-0.0832016278427442	0.135062391738647	0.208505870201212	324	324
ATP6V0D1	-0.0676958601386746	0.224285823050506	0.315928119781169	324	324
ATP6V0D2	-0.0322240880725194	0.563303322475326	0.658745747527564	324	320
ATP6V0E1	-0.122781718273892	0.0271123066024015	0.0527787083768825	324	324
ATP6V0E2	-0.124859752011471	0.0246022376013101	0.0485109366787461	324	324
ATP6V1A	-0.0689266533575236	0.215954677985758	0.306263279175246	324	324
ATP6V1B1	-0.00812858783116327	0.88411756512546	0.917681673832441	324	315
ATP6V1B2	0.236343327496364	1.71730921041718e-05	7.7683125731737e-05	324	324
ATP6V1C1	-0.310987963162911	1.07426154761388e-08	9.87233395311831e-08	324	324
ATP6V1C2	-0.235026140579217	1.91877483989081e-05	8.58419617527601e-05	324	324
ATP6V1D	0.13219816736703	0.0172737507418355	0.0357036541646272	324	324
ATP6V1E1	-0.119910802547797	0.0309399645006193	0.0591003181790754	324	324
ATP6V1E2	-0.0340281471456726	0.541652397566363	0.639547223968157	324	324
ATP6V1F	-0.136393098228152	0.0140071459438992	0.0298398034825101	324	324
ATP6V1G1	-0.125884818050324	0.0234396653861088	0.0465337655519029	324	324
ATP6V1G2	-0.249238792273294	5.60362108416838e-06	2.85776860702165e-05	324	322
ATP6V1G3	0.0815952410384464	0.142789318694703	0.218229969391727	324	3
ATP6V1H	-0.382098204445889	1.05385076182551e-12	2.10929988173265e-11	324	324
ATP7A	-0.224850646920647	4.42506589773864e-05	0.000182108481176167	324	324
ATP7B	-0.191180938422092	0.00054032776184966	0.00170342220828381	324	324
ATP8A1	0.105037650461349	0.0589457368414076	0.103131594553267	324	324
ATP8A2	-0.137455311165057	0.0132715350658333	0.0284379775523026	324	300
ATP8B1	0.26148785368919	1.82522333867327e-06	1.0430224015311e-05	324	324
ATP8B2	-0.117910680571155	0.0338717144401642	0.0639720052803216	324	324
ATP8B3	0.154478142025955	0.0053263212094373	0.01276601626599	324	324
ATP8B4	0.00641320188106958	0.908450938003528	0.936250332051254	324	324
ATP8B5P	-0.0128612803506881	0.817611697980361	0.868973077128658	324	324
ATP9A	-0.589782294835647	9.66465535056897e-32	4.15895331879375e-29	324	324
ATP9B	0.287819066411367	1.34424693731707e-07	9.77207790091492e-07	324	324
ATPAF1	0.13466757515257	0.0152785930226143	0.0321120890646035	324	324
ATPAF2	0.388155668993119	4.29686054789887e-13	9.18535146281406e-12	324	324
ATPBD4	-0.0390180595502857	0.484003983153075	0.586164505751919	324	324
ATPIF1	0.23641779486096	1.70654058212795e-05	7.72843075342547e-05	324	324
ATRIP	0.234848705493603	1.94756734025898e-05	8.68877518603256e-05	324	324
ATRNL1	-0.195741618464773	0.000393992213051331	0.00128379849503722	324	292
ATRN	-0.0635046348486808	0.254362817101765	0.350073834702736	324	324
ATRX	-0.305480623795753	1.99867166810924e-08	1.72240773488126e-07	324	324
ATR	-0.196225725443619	0.000380842759006062	0.00124463965899373	324	324
ATXN10	0.36775019859877	8.20557213350186e-12	1.38828461865529e-10	324	324
ATXN1L	-0.258720450848178	2.36346558028862e-06	1.31577038649182e-05	324	324
ATXN1	-0.30863370707816	1.40297800553053e-08	1.2549457577712e-07	324	324
ATXN2L	-0.142344311750566	0.0103065584988647	0.0227826159112257	324	324
ATXN2	-0.0178418531315083	0.749015631443181	0.814956232620257	324	324
ATXN3L	0.0374282383405101	0.502004116241586	0.603459736503443	324	5
ATXN3	-0.00701306175340724	0.899930793060214	0.92990186608691	324	324
ATXN7L1	-0.291087378169688	9.5388231908354e-08	7.16860307754695e-07	324	324
ATXN7L2	-0.0558460853995055	0.316282403342056	0.417498677924513	324	324
ATXN7L3B	-0.0694240731340188	0.212651403951559	0.302439070817968	324	324
ATXN7L3	-0.123357194350672	0.026396071273195	0.0515601175106468	324	324
ATXN7	-0.025910096367958	0.642176934790877	0.727599589272818	324	324
AUH	-0.00363223916480963	0.948072220797311	0.964095839447384	324	324
AUP1	-0.0136044659904075	0.807273229190063	0.860897186284738	324	324
AURKAIP1	0.259807209077445	2.13612897858158e-06	1.20042031719981e-05	324	324
AURKAPS1	0.129625558953224	0.0195905837515336	0.0398392855312932	324	324
AURKA	0.0940264097523227	0.091089309431426	0.14971046829916	324	324
AURKB	0.51184819803866	4.93165303258515e-23	6.29819817935632e-21	324	324
AURKC	0.0366966687874969	0.510403932764119	0.611373246602977	324	314
AUTS2	-0.238156785732723	1.4725452489062e-05	6.78199934902237e-05	324	324
AVEN	-0.103827100357782	0.0619417061540354	0.107604221669673	324	324
AVIL	-0.23998506031294	1.25953395454133e-05	5.89978102937664e-05	324	324
AVL9	-0.296600382191408	5.29542274476512e-08	4.1812083459364e-07	324	324
AVPI1	0.105044707350271	0.0589286293427873	0.103110776791344	324	324
AVPR1A	0.0709916960107261	0.202479049575917	0.290449723595769	324	304
AVPR1B	0.00223235334000078	0.968071513381554	0.978301797395746	324	82
AVPR2	-0.18229371865717	0.000979788200720577	0.00289260364403636	324	323
AVP	0.0350369204364712	0.529728776104535	0.62850522194853	324	3
AWAT1	-0.0714409879660183	0.199629731349427	0.287143622443097	324	19
AWAT2	0.0775162081072771	0.163924108193408	0.244711743717082	324	50
AXIN1	-0.37108732756144	5.1369329012148e-12	9.07907024817384e-11	324	324
AXIN2	-0.337577652748195	4.46198730107647e-10	5.34331752116205e-09	324	324
AXL	-0.149691214394592	0.00694953330103801	0.0161216467472222	324	324
AZGP1	-0.315023655600361	6.76060313817551e-09	6.49956965129598e-08	324	324
AZI1	0.20013485723499	0.000288683427742714	0.000972678885475239	324	324
AZI2	0.00218726871817418	0.968716008908131	0.978703281597328	324	324
AZIN1	-0.120559795720886	0.0300365110741669	0.0577030994480915	324	324
AZU1	0.013050609957269	0.814974854785902	0.867055103218689	324	154
B2M	0.152543739382101	0.00593602172424294	0.0140219033450345	324	324
B3GALNT1	0.020216513199526	0.716957601017301	0.789375143897741	324	324
B3GALNT2	0.188148641236955	0.000663977541151692	0.00204630786658847	324	324
B3GALT1	0.0145567443538641	0.794075120888155	0.85081012275946	324	257
B3GALT2	-0.0627856402579388	0.259790779659316	0.355861773119934	324	323
B3GALT4	-0.160321322798147	0.00381133537987567	0.00956215257853472	324	324
B3GALT5	0.210195596742087	0.000138089477649114	0.000503867504159302	324	324
B3GALT6	0.061965824828327	0.266076640851638	0.362815120593661	324	324
B3GALTL	-0.120156850469904	0.0305947488020624	0.0585482456048749	324	324
B3GAT1	0.03389488190626	0.543237495190356	0.640785854281954	324	319
B3GAT2	-0.130889526725243	0.0184205385042532	0.0377351298449438	324	323
B3GAT3	0.0371401488171231	0.505303220166009	0.606541582874668	324	324
B3GNT1	0.141994526296433	0.0104973086824017	0.0231577204244001	324	324
B3GNT2	-0.00829820365462578	0.881717023368402	0.916295069171436	324	324
B3GNT3	-0.269717109003701	8.31743759137257e-07	5.11158784371605e-06	324	324
B3GNT4	0.420439509805219	2.61156816305081e-15	7.9532295057832e-14	324	324
B3GNT5	0.0889666465687143	0.109958126801312	0.175618938198481	324	324
B3GNT6	0.195320008248287	0.000405786847738133	0.00131839511809797	324	292
B3GNT7	0.0787498101263747	0.157298716713766	0.236530519848744	324	324
B3GNT8	-0.313909274425816	7.68817910936606e-09	7.27126160869093e-08	324	324
B3GNT9	-0.00755115631810604	0.892297660023521	0.923971544449126	324	324
B3GNTL1	0.0623338000584206	0.263242450609436	0.359693815822032	324	324
B4GALNT1	-0.151102039723975	0.00643038496842374	0.0150442584150748	324	324
B4GALNT2	0.120226092196856	0.0304981954146677	0.0583860520535153	324	245
B4GALNT3	-0.155026850435684	0.00516394079915327	0.0124325234881098	324	324
B4GALNT4	-0.0808570600659409	0.146451365162411	0.222931772792212	324	317
B4GALT1	-0.067260449819742	0.227287139075236	0.319292379390695	324	324
B4GALT2	0.259792154292202	2.13913040220785e-06	1.20125067550934e-05	324	324
B4GALT3	0.0217986519925492	0.695866939291183	0.771734330397724	324	324
B4GALT4	-0.0260842011206734	0.639941497789679	0.725565149707698	324	324
B4GALT5	-0.264164764956534	1.41753984110416e-06	8.31659785259541e-06	324	324
B4GALT6	0.0967746360270037	0.081982793225699	0.136960873652014	324	324
B4GALT7	-0.0147485860059166	0.791423246233618	0.849071766256272	324	324
B9D1	0.385396424892428	6.48077472509453e-13	1.34331869825389e-11	324	324
B9D2	0.253923425145901	3.67352230125073e-06	1.95739902969739e-05	324	324
BAALC	-0.184161285120957	0.000866518268257384	0.00259143815080147	324	319
BAAT	0.0893686101947832	0.108354777284967	0.173562292956459	324	317
BACE1	-0.294755631271864	6.45697427295367e-08	5.01631890632331e-07	324	324
BACE2	0.164389977938196	0.00299940001283723	0.00773188217920471	324	324
BACH1	-0.126702541791599	0.0225465785954275	0.0450181080589557	324	324
BACH2	-0.167293838173722	0.00251967484420025	0.00662993002006434	324	324
BAD	0.0700239910426993	0.208715971013319	0.297789580957809	324	324
BAG1	0.17062745285591	0.0020557627452014	0.00555168124710256	324	324
BAG2	0.284930478400023	1.81380711496031e-07	1.28459076352913e-06	324	324
BAG3	0.178174055830314	0.00127947066749922	0.00365681805705271	324	324
BAG4	0.149252483273052	0.00711844571467147	0.0164575604907641	324	324
BAG5	0.205138200260455	0.00020094051611461	0.000704003100263487	324	324
BAGE2	-0.0547861128293999	0.325569451946625	0.427270737916546	324	299
BAGE	0.0397867953767296	0.475426891414602	0.578055382980406	324	35
BAHCC1	0.0970082148263549	0.0812439674508065	0.135921596998708	324	324
BAHD1	0.0814971341596139	0.143271947294093	0.218843730992328	324	324
BAI1	-0.292817830225547	7.94052150254826e-08	6.06882714837617e-07	324	313
BAI2	0.0386973206775443	0.487607137098332	0.589770455753481	324	324
BAI3	-0.21009148942737	0.000139172463200476	0.000507445000746624	324	255
BAIAP2L1	-0.272120849569834	6.5785292607649e-07	4.12486495777134e-06	324	324
BAIAP2L2	-0.00285781217803166	0.959132755267717	0.972196881075552	324	324
BAIAP2	-0.158984559106625	0.00411861804781787	0.0102203891508781	324	324
BAIAP3	-0.166468069683561	0.00264844059035291	0.00692456498296604	324	324
BAK1	0.33029492172404	1.09980376570424e-09	1.23067357502066e-08	324	324
BAMBI	-0.0478631022861537	0.390506962964542	0.494345803663305	324	324
BANF1	0.063314410707454	0.255791190530191	0.351453225275569	324	324
BANF2	-0.136716518659656	0.0137794649306719	0.0294180876081374	324	79
BANK1	-0.0370716672890376	0.506089116185025	0.607300803521009	324	324
BANP	0.0107041526115632	0.847792667363928	0.891619161113004	324	324
BAP1	-0.128685786419263	0.0205019062174461	0.041479149679501	324	324
BARD1	0.357547840236365	3.32335632817324e-11	5.01798920794731e-10	324	324
BARHL1	0.0814067285807313	0.143717791909209	0.219344155037995	324	41
BARHL2	-0.0158730027226237	0.775929365073344	0.836803148004731	324	27
BARX1	-0.0772060407679896	0.165622412103139	0.24680033480741	324	261
BARX2	0.283482893526349	2.10497314005922e-07	1.46821505664102e-06	324	324
BASP1	-0.0627300360697222	0.260213856966063	0.356318020105369	324	324
BAT1	0.126770854521389	0.0224733203587332	0.0448854178691478	324	324
BAT2L1	-0.0525611624488369	0.345631593456361	0.448200287747701	324	324
BAT2L2	-0.0304237230330982	0.585315607796026	0.678753512379751	324	324
BAT2	0.0120158926557895	0.829410312975835	0.878071298821086	324	324
BAT3	-0.172275118317487	0.00185655574211628	0.00507393634063119	324	324
BAT4	-0.05838996800281	0.29470698416805	0.394277152717393	324	324
BAT5	0.0320175199510713	0.565808646355543	0.660777708236459	324	324
BATF2	0.0102332876267423	0.854411938547838	0.896279726953777	324	324
BATF3	0.0936251952647134	0.0924840262790677	0.151675335558753	324	324
BATF	-0.0208755013481653	0.708145755708382	0.782458567359611	324	324
BAX	0.140177606552151	0.0115392927254995	0.0251591914859854	324	324
BAZ1A	0.114281922473869	0.0397955973455682	0.0735462467982003	324	324
BAZ1B	0.0433998999107071	0.4362472847892	0.540361366773181	324	324
BAZ2A	0.0119061364442694	0.830944993239811	0.879319797988991	324	324
BAZ2B	-0.291221182934255	9.40492235341798e-08	7.08950639702623e-07	324	324
BBC3	-0.135802832382176	0.0144312118664189	0.030617989163533	324	324
BBOX1	-0.146529573480082	0.00825126368311085	0.0187180569112055	324	196
BBS10	-0.326721813466561	1.69747280556988e-09	1.82220575847374e-08	324	324
BBS12	-0.0599300779160581	0.282133402160202	0.38043805829436	324	324
BBS1	-0.247449175142198	6.57018343217165e-06	3.29591436999082e-05	324	324
BBS2	-0.228056198264757	3.41476030399964e-05	0.000143911390712525	324	324
BBS4	0.243404570735581	9.37231734627103e-06	4.53384706425795e-05	324	324
BBS5	-0.300112800494043	3.61599196777402e-08	2.96514337208313e-07	324	324
BBS7	0.266347329749863	1.15116520533147e-06	6.87815129475897e-06	324	324
BBS9	-0.408294478655833	1.90061923342109e-14	5.15380242816035e-13	324	324
BBX	-0.0580606093588894	0.297443673983714	0.397401290935989	324	324
BCAM	-0.307713914019537	1.55622358394126e-08	1.3764721109972e-07	324	324
BCAN	-0.0843775362580691	0.129613025284675	0.201594235523701	324	324
BCAP29	-0.110238423541415	0.0474043913646525	0.0855240545992796	324	324
BCAP31	-0.325425578667354	1.98417188972786e-09	2.1048597297515e-08	324	324
BCAR1	0.106918786042661	0.054528478020926	0.0963484086784102	324	324
BCAR3	-0.0507677925629993	0.36236073457188	0.465593323435698	324	324
BCAR4	0.0694918293528351	0.212204273145788	0.302048147473996	324	74
BCAS1	-0.0193155981859818	0.729065166030408	0.799415330503071	324	324
BCAS2	0.177242348812909	0.00135800220335514	0.0038559748611597	324	324
BCAS3	-0.404470201595758	3.49273292862106e-14	9.10917632701633e-13	324	324
BCAS4	-0.238875559963577	1.38501472000981e-05	6.42671504514632e-05	324	324
BCAT1	-0.0122540005005281	0.82608317362517	0.87534481140786	324	324
BCAT2	0.444768004914058	3.82079501912607e-17	1.64776987807409e-15	324	324
BCCIP	0.291537946943849	9.09511061551418e-08	6.87429227316163e-07	324	324
BCDIN3D	0.209050143884915	0.000150452166564216	0.000543665687685043	324	324
BCHE	-0.237842240026701	1.51247910104773e-05	6.94975018691731e-05	324	311
BCKDHA	0.224150001994519	4.68066558646438e-05	0.00019135434796378	324	324
BCKDHB	-0.0387734115291691	0.486751037118001	0.588950903407752	324	324
BCKDK	0.0672103199813302	0.227634508598503	0.319689613175408	324	324
BCL10	0.153088634725356	0.00575823884073645	0.0136534109511997	324	324
BCL11A	-0.348600994952347	1.08833770919728e-10	1.4654691552673e-09	324	324
BCL11B	-0.186313067877831	0.000751053288963014	0.00227883198268284	324	324
BCL2A1	0.133140064545905	0.0164873967861952	0.0342967653828009	324	324
BCL2L10	-0.231728127473296	2.52601671073577e-05	0.000109877261713939	324	303
BCL2L11	-0.0488729215175362	0.380575348689154	0.484344157599447	324	324
BCL2L12	0.360365392408796	2.26967056025313e-11	3.5628968073125e-10	324	324
BCL2L13	0.00105010449785702	0.984977652969136	0.990370557736292	324	324
BCL2L14	0.0990500205318674	0.0750121315804678	0.126892646138754	324	324
BCL2L15	-0.0169430690476224	0.761266280075969	0.824945631064655	324	324
BCL2L1	-0.487392904929039	9.80518528886856e-21	8.43885403448492e-19	324	324
BCL2L2	-0.0124406811455009	0.823476808112423	0.873097129972438	324	324
BCL2	0.14344947318503	0.0097238965966989	0.0216323368320583	324	324
BCL3	0.100121926185297	0.071899462550702	0.122433440985648	324	324
BCL6B	-0.12796013128049	0.0212305574412458	0.042765735682249	324	324
BCL6	-0.0897709616245487	0.106768379719477	0.171429113482597	324	324
BCL7A	0.150033027187812	0.00682042770846422	0.0158555920715266	324	324
BCL7B	-0.114422452447152	0.0395508804105354	0.0731691287594905	324	324
BCL7C	-0.0938571324590887	0.0916756908370243	0.150499278497172	324	324
BCL8	-0.0936073066873189	0.0925466064992852	0.15175282270157	324	190
BCL9L	-0.0860673323526242	0.122081721661319	0.191824708706605	324	324
BCL9	-0.249640680269479	5.40601650023846e-06	2.76604444485861e-05	324	324
BCLAF1	0.108630894127983	0.0507504683507765	0.0905784438737373	324	324
BCMO1	0.15183279531343	0.00617537820160703	0.014524906309507	324	324
BCO2	-0.260892814329663	1.9299935716644e-06	1.09499062055308e-05	324	323
BCORL1	-0.239711647698692	1.28941304840712e-05	6.01695692909451e-05	324	324
BCORL2	-0.0357354829706336	0.521550358676854	0.621177522492792	324	136
BCOR	-0.0773513911883618	0.164824920570804	0.245796994327185	324	324
BCR	0.278380954129259	3.5336035201597e-07	2.35672781945961e-06	324	324
BCS1L	0.0309181741096524	0.579230680992286	0.673353965835231	324	324
BCYRN1	-0.05090558457216	0.361057741730316	0.464461788247439	324	14
BDH1	0.0729832843901001	0.19007072285559	0.275799000067909	324	324
BDH2	-0.376394609012809	2.41191324281936e-12	4.56441899059361e-11	324	324
BDKRB1	-0.0423481553475899	0.447456905156391	0.551245297334501	324	324
BDKRB2	-0.0233607748259596	0.675270243117109	0.754343931292504	324	324
BDNFOS	-0.374990999758382	2.94972052308766e-12	5.48260260605823e-11	324	323
BDNF	-0.133202653588537	0.0164362705420669	0.0342047913562043	324	323
BDP1	0.0539381653827672	0.333124621590887	0.43485900055339	324	324
BEAN	-0.170595993825454	0.00205974930272204	0.0055609298209742	324	323
BECN1	-0.261237833961777	1.86856476887148e-06	1.06440977265643e-05	324	324
BEGAIN	0.293152964543296	7.66236394319512e-08	5.88121342596151e-07	324	324
BEND2	0.0867144635062517	0.119289356045475	0.188113754408199	324	22
BEND3	0.426968928611878	8.68726350283197e-16	2.89502324980739e-14	324	324
BEND4	-0.0158972430826692	0.775596296632945	0.836489522275752	324	272
BEND5	-0.111634771771251	0.0446496580378245	0.0812726419180448	324	317
BEND6	-0.204211035244644	0.000215036368361757	0.000748881933800313	324	321
BEND7	-0.33446446178739	6.58058329981956e-10	7.69873796808086e-09	324	324
BEST1	-0.177963425607062	0.00129685006864066	0.00369901255169192	324	324
BEST2	0.065258060626822	0.241456443459284	0.335506829866385	324	259
BEST3	0.033177429535562	0.55181039318794	0.648562328295647	324	265
BEST4	-0.144115312105989	0.00938713329359454	0.0209826933382401	324	321
BET1L	-0.173347488194658	0.00173655795917057	0.0047783103700002	324	324
BET1	-0.218347185759712	7.40199453109984e-05	0.00028797657575299	324	324
BET3L	-0.0470710589753705	0.398405360710808	0.502352641268262	324	175
BEX1	-0.235143781711601	1.89990810202172e-05	8.51067682270195e-05	324	272
BEX2	-0.414693018828211	6.74697040404314e-15	1.93840753480456e-13	324	313
BEX4	-0.287598680467176	1.37549037377811e-07	9.97721947560928e-07	324	324
BEX5	-0.244744684911068	8.3373154428743e-06	4.0770049207435e-05	324	315
BFAR	-0.182436963461651	0.000970639314273815	0.00286858841834132	324	324
BFSP1	-0.130183233482514	0.0190666125363869	0.0389016280311047	324	324
BFSP2	-0.023708830773101	0.670713226381022	0.750142285790855	324	226
BGLAP	-0.107300740709741	0.0536660046049921	0.095011050993276	324	324
BGN	-0.137086465808413	0.013523024228746	0.0289205125981014	324	324
BHLHA15	0.213718313125564	0.000105774811376684	0.000397232477936151	324	320
BHLHB9	-0.4009786426121	6.0464794357883e-14	1.5131486780206e-12	324	324
BHLHE22	-0.146593932787218	0.00822273572378224	0.0186622516867669	324	324
BHLHE23	0.0265287594320834	0.634248319628092	0.720927102327768	324	4
BHLHE40	-0.0601545379192829	0.280331585256297	0.378498310493718	324	324
BHLHE41	-0.132890750477496	0.0166924329999925	0.0346577209182769	324	324
BHMT2	-0.29068587294424	9.95173321305833e-08	7.45062628413349e-07	324	321
BHMT	-0.0583202125654832	0.295285185969854	0.394890572643782	324	210
BICC1	-0.164874006751039	0.00291407786655067	0.00753450514215917	324	324
BICD1	0.0020171800492765	0.971147647007894	0.980509419183988	324	324
BICD2	-0.0427261923319119	0.443409095334699	0.547348655659164	324	324
BID	0.10225739085569	0.0660121937710503	0.113706176096236	324	324
BIK	0.277919131185938	3.70134656158267e-07	2.45454456236278e-06	324	324
BIN1	-0.140119786349228	0.0115739015125287	0.0252235363250583	324	324
BIN2	-0.0134881025196604	0.808889801825254	0.862017422725755	324	324
BIN3	0.209315291045138	0.000147501522249303	0.00053436907630398	324	324
BIRC2	-0.126297689503276	0.0229849944275637	0.0457964735474206	324	324
BIRC3	0.179288941714258	0.00119099156956151	0.00343018741735342	324	324
BIRC5	0.463929796338418	1.07130660702955e-18	6.25009822823951e-17	324	324
BIRC6	-0.145396837742044	0.00876799553591041	0.0197634333447218	324	324
BIRC7	-0.179043036121137	0.00121000885961829	0.00348040182739669	324	315
BIRC8	0.058846393535102	0.290942325163928	0.390057793878764	324	3
BIVM	-0.357283503272103	3.4437456588312e-11	5.18001104229207e-10	324	324
BLCAP	-0.444964554886128	3.68742211104266e-17	1.60334077271115e-15	324	324
BLID	0.0460734117740492	0.408489216906869	0.512618489201945	324	10
BLK	-0.00958038688442098	0.863607016306331	0.90304086781131	324	290
BLMH	0.170823373798379	0.00203109337810488	0.00549480571540058	324	324
BLM	0.477192361051083	7.88793515104032e-20	5.80711786790821e-18	324	324
BLNK	0.0469317557141304	0.399804355255595	0.503827808268685	324	324
BLOC1S1	0.0129334636987238	0.816606137482769	0.868277299858807	324	324
BLOC1S2	0.268694844908599	9.18357089768404e-07	5.59522271220854e-06	324	324
BLOC1S3	-0.204340377453128	0.000213015959602626	0.000742760422817329	324	324
BLVRA	0.215969852899679	8.89989346325382e-05	0.000339840646421893	324	324
BLVRB	0.217005287294602	8.21547873063125e-05	0.000316514989242596	324	324
BLZF1	0.0543896582631551	0.329087929418628	0.430653700900714	324	324
BMF	-0.281449082276722	2.59100923615573e-07	1.77102996649526e-06	324	324
BMI1	-0.188747415039944	0.000637659005034175	0.00197565503281445	324	324
BMP10	0.076405094821488	0.170068851574676	0.25211659678879	324	16
BMP15	-0.0637852196857659	0.252266033177922	0.347785517112002	324	19
BMP1	0.00196865204891357	0.971841467642386	0.980959759929684	324	324
BMP2K	0.0267650071981263	0.631231558134472	0.718157865007866	324	324
BMP2	0.174211819685477	0.00164505294387272	0.00456203740879244	324	324
BMP3	-0.27382684215729	5.56209728040831e-07	3.54366641988035e-06	324	298
BMP4	-0.0429188621127567	0.441354132171955	0.545356120246183	324	324
BMP5	-0.14322259370943	0.00984107032899503	0.0218635226893891	324	277
BMP6	-0.101669360895282	0.0675924536532385	0.116084731916177	324	324
BMP7	-0.149435793497091	0.00704742971224433	0.0163257894855327	324	324
BMP8A	-0.159341493720333	0.00403445213197487	0.0100455320694896	324	324
BMP8B	0.0348711143860101	0.531679433426911	0.630555052704195	324	324
BMPER	-0.176452364810814	0.00142802924963729	0.00403653277117953	324	322
BMPR1A	-0.0678168819082669	0.223456641507007	0.315029144550331	324	324
BMPR1B	-0.128683832864254	0.0205038383235119	0.041479149679501	324	309
BMPR2	-0.447544253826924	2.30816215905982e-17	1.05034643536987e-15	324	324
BMS1P4	-0.0616847395215434	0.268255629564466	0.365107273599326	324	324
BMS1P5	0.0665403097243178	0.232313460794971	0.324946647571824	324	324
BMS1	0.314735048734403	6.98986381788281e-09	6.68104076653743e-08	324	324
BMX	-0.0273403620085871	0.62391018599859	0.711709913665769	324	322
BNC1	-0.104345433015688	0.0606438828390985	0.105635837803586	324	189
BNC2	-0.208386960078781	0.0001580762575837	0.0005685278926734	324	324
BNIP1	0.349684746370249	9.44533344602025e-11	1.29301781164572e-09	324	324
BNIP2	-0.0501232335461991	0.368494686190852	0.471912551798403	324	324
BNIP3L	0.221135205181924	5.94800525159177e-05	0.000237332723151097	324	324
BNIP3	-0.145801694168428	0.00858009333052535	0.0193818267120563	324	324
BNIPL	-0.0592222430785755	0.287866541121224	0.386625754748704	324	319
BOC	-0.268302205689613	9.53869072638729e-07	5.78664979861589e-06	324	324
BOD1L	-0.178428122837386	0.00125879206452253	0.00360552581641203	324	324
BOD1	-0.031639994743832	0.570401104707021	0.664964067589839	324	324
BOK	0.190501233412593	0.000566025988335468	0.00177567106800326	324	324
BOLA1	0.063496638058917	0.254422752722007	0.350107639216693	324	324
BOLA2	-0.00830954763380376	0.881556512431979	0.916255710678882	324	324
BOLA3	0.339417230528569	3.53943939196577e-10	4.31689480985598e-09	324	324
BOLL	-0.0172455512132662	0.757136547495188	0.821458917931886	324	106
BOP1	-0.00449479955411142	0.935764754828183	0.955507238307226	324	324
BPESC1	0.196608988943984	0.000370723258384541	0.00121361864550005	324	46
BPGM	-0.0362736523302537	0.515294135959362	0.615679841752264	324	324
BPHL	0.0509712225626162	0.36043808369365	0.463845525075791	324	324
BPIL1	-0.0178885693866162	0.748380567620423	0.814512634755014	324	68
BPIL2	-0.0600300817824465	0.281329673775342	0.379612876099721	324	22
BPI	-0.389453403980037	3.53696214337115e-13	7.70232845192871e-12	324	255
BPNT1	-0.0180230139023593	0.746553869320066	0.813364070351071	324	324
BPTF	-0.108148646208805	0.0517918578787284	0.09210522290009	324	324
BRAF	-0.134652116408606	0.015290426485381	0.0321309970571249	324	324
BRAP	-0.0582708966551971	0.295694420860729	0.395331018569373	324	324
BRCA1	0.370889117411579	5.28263641119987e-12	9.28683727883672e-11	324	324
BRCA2	0.083892344993309	0.131840530367002	0.204432343617015	324	324
BRCC3	-0.21856534173076	7.27713568973646e-05	0.000283620596531469	324	324
BRD1	-0.0116552740984732	0.834455109517819	0.881949858129383	324	324
BRD2	0.0519877780249127	0.350926211612008	0.453906453140336	324	324
BRD3	0.0194638242468593	0.727068405806818	0.797844619598978	324	324
BRD4	-0.104427144508482	0.0604413514091721	0.105292312870242	324	324
BRD7P3	0.0977394179246823	0.078965836937877	0.132670916837997	324	124
BRD7	-0.170701428526245	0.00204641613371287	0.00552870306630904	324	324
BRD8	0.0412267216199202	0.459586810623779	0.562930568423842	324	324
BRD9	0.00281333974408998	0.959768178350455	0.972542159736231	324	324
BRDT	0.0110331035391177	0.843174682234476	0.887989084636702	324	44
BREA2	-0.259935480106928	2.11071876057829e-06	1.18731679072598e-05	324	318
BRE	-0.317390789050675	5.13582186450424e-09	5.06290790487771e-08	324	324
BRF1	0.178980937022475	0.00121485529268964	0.00348927169454315	324	324
BRF2	0.032042410294064	0.565506486358072	0.660619704777695	324	324
BRI3BP	0.580666297581001	1.33827617589976e-30	4.90577350035846e-28	324	324
BRI3	-0.379124618925655	1.62601008646174e-12	3.16488393918486e-11	324	324
BRIP1	0.448413208783729	1.96944419186878e-17	9.06631343675407e-16	324	324
BRIX1	0.157294633577752	0.00453903353537923	0.0111269558926107	324	324
BRMS1L	0.213423601293273	0.000108178569494191	0.000404953627673509	324	324
BRMS1	0.0537493294889353	0.33482235401151	0.436700830049275	324	324
BRP44L	0.0913140529081728	0.100853503852543	0.16330430337514	324	324
BRP44	-0.0533938587692351	0.338033246060885	0.440134717212078	324	324
BRPF1	0.0307835854526822	0.580884056426891	0.674879674666646	324	324
BRPF3	-0.226129331328105	3.99221066474505e-05	0.000165846401067425	324	324
BRS3	0.0787506885427477	0.157294072009967	0.236530519848744	324	44
BRSK1	-0.343254107593947	2.17262624023425e-10	2.76751199648886e-09	324	324
BRSK2	-0.34508330909761	1.71758003023252e-10	2.22364268793019e-09	324	322
BRWD1	-0.0997621428098244	0.0729322671896463	0.123890348323955	324	324
BRWD3	-0.169398241050634	0.0022168843938272	0.0059261615902511	324	324
BSCL2	-0.0282767209584009	0.612073963195569	0.700804295029435	324	324
BSDC1	-0.122755996632574	0.0271447057337914	0.052819173301917	324	324
BSG	0.18487279765727	0.000826639949160845	0.00248456389214074	324	324
BSND	0.101599397453824	0.0677825171649375	0.116370765592362	324	98
BSN	-0.133901983735595	0.0158743783627033	0.0331924917808928	324	324
BSPH1	-0.102182647986051	0.0662113594629629	0.113999639955584	324	6
BSPRY	0.207750197307954	0.000165735882100422	0.000592405522964583	324	324
BST1	-0.296407831212969	5.40653389668937e-08	4.25874804954103e-07	324	324
BST2	0.227560308359461	3.55531758296708e-05	0.000149263014962531	324	324
BSX	0.0337332997975792	0.545162480706451	0.642551553536956	324	6
BTAF1	0.0777354853053916	0.162731372025132	0.243243034753265	324	324
BTBD10	0.00617236942768295	0.911874623047221	0.93827623262396	324	324
BTBD11	-0.109658070333622	0.0485904529327542	0.0873058015615747	324	324
BTBD12	0.0321845742584959	0.56378214652556	0.659188871262461	324	324
BTBD16	-0.204542517289541	0.000209893905174618	0.000732907012335785	324	317
BTBD17	0.17846971244736	0.00125543647214619	0.00359643487208884	324	113
BTBD18	-0.0331222702415563	0.552472224404874	0.649147485136492	324	255
BTBD19	-0.172353066602115	0.00184758424061632	0.00505150967444753	324	323
BTBD1	0.20570892322757	0.000192698391193247	0.000677284206972715	324	324
BTBD2	-0.0641177040653896	0.249796971991316	0.345061483640482	324	324
BTBD3	0.158867618938944	0.00414653572936191	0.0102767841195341	324	324
BTBD6	0.266679165918492	1.11512457959092e-06	6.68500637583352e-06	324	324
BTBD7	0.133877134123377	0.015894052482102	0.0332266098725536	324	324
BTBD8	-0.137206587455422	0.0134406655334208	0.0287505915532812	324	320
BTBD9	-0.340618035928059	3.04027718656729e-10	3.75930946153292e-09	324	324
BTC	-0.0860509491078115	0.122153069651057	0.191906350297038	324	323
BTD	-0.121962808396261	0.0281602663113246	0.0545967161246493	324	324
BTF3L1	0.00640874662217907	0.90851425899959	0.936250332051254	324	111
BTF3L4	0.0256310325805826	0.645766738380126	0.730579675729244	324	324
BTF3	0.095502327028575	0.0861029471958403	0.142820574928143	324	324
BTG1	-0.042933551224456	0.441197685202278	0.545230876425215	324	324
BTG2	-0.2627332269169	1.62327561484097e-06	9.40103592620745e-06	324	324
BTG3	0.207551920227153	0.000168191033298446	0.00059977328483926	324	324
BTG4	-0.0782437815921204	0.159991619524212	0.239781504276331	324	27
BTK	0.02863457891805	0.607576653823763	0.697377934735092	324	324
BTLA	0.0920785855035113	0.0980208087411152	0.159474143916362	324	322
BTN1A1	0.0834908451682035	0.133706039514334	0.206855103726944	324	309
BTN2A1	-0.308721024158223	1.38921319077596e-08	1.2448834364604e-07	324	324
BTN2A2	-0.131671359445233	0.0177276846880664	0.0365160789178226	324	324
BTN2A3	-0.10315497308417	0.0636585869009186	0.110237225763598	324	323
BTN3A1	0.0987653070235157	0.0758570594061449	0.128111124558027	324	324
BTN3A2	0.111001118780521	0.0458826134855499	0.0831498978253648	324	324
BTN3A3	0.0795633570636708	0.153041187604206	0.23116751687335	324	324
BTNL2	0.0515164199244295	0.35531683304491	0.458566743390533	324	30
BTNL3	-0.10399235923338	0.0615254624520951	0.107011381182605	324	324
BTNL8	0.0777817735588947	0.162480426721951	0.242904618001739	324	323
BTNL9	0.212950757271617	0.000112142685003689	0.000418368724019605	324	324
BTRC	-0.127490927758425	0.0217135600197778	0.0435791826682449	324	324
BUB1B	0.60047180066937	3.98021426259787e-33	2.25109546651785e-30	324	324
BUB1	0.556662298186848	9.26249230687028e-28	2.20904861704214e-25	324	324
BUB3	0.450423391333382	1.36190243627022e-17	6.43409516132911e-16	324	324
BUD13	0.260701783223164	1.96483133987438e-06	1.11284224242671e-05	324	324
BUD31	-0.0472476131262721	0.396636486159215	0.500600563856265	324	324
BVES	-0.215725246942989	9.06922722612149e-05	0.000345440355861218	324	324
BYSL	0.08292450672761	0.13637192019	0.210190933595035	324	324
BZRAP1	-0.096309875893723	0.0834689920417627	0.139021346021598	324	324
BZW1	0.149029713960452	0.00720560880988238	0.0166280049419004	324	324
BZW2	-0.0333109038997883	0.550210500914903	0.647205125437022	324	324
C10orf105	-0.0735987731578316	0.186351166151463	0.271656332128155	324	296
C10orf107	-0.240221756531884	1.23419946734855e-05	5.79619892198446e-05	324	292
C10orf108	-0.245497578316251	7.8045312628674e-06	3.83923201661183e-05	324	324
C10orf10	-0.125802588561213	0.0235311418812303	0.0466618395104613	324	324
C10orf110	0.108256034805117	0.0515584305135938	0.0918052650909949	324	323
C10orf111	-0.0246303707962883	0.658706160708251	0.741109949483905	324	324
C10orf113	-0.0483195639327244	0.385998375488099	0.489640361601213	324	48
C10orf114	-0.143102520603082	0.00990358838549458	0.0219889705261376	324	324
C10orf116	-0.214969504732799	9.61174268035331e-05	0.000363724806648048	324	324
C10orf118	0.0361405669636315	0.516837636644785	0.617168427181246	324	324
C10orf119	0.314156770649053	7.47209099660943e-09	7.10081811223638e-08	324	324
C10orf11	-0.408801539362589	1.75226935842278e-14	4.77113781980453e-13	324	323
C10orf120	0.00352662188357191	0.949580130845287	0.965232550584495	324	7
C10orf122	0.0249795124357291	0.654179641753518	0.737330950438849	324	6
C10orf125	0.191882259014154	0.00051494969412894	0.00163107521122323	324	324
C10orf128	-0.0403629417217017	0.469053405839774	0.572436015326654	324	309
C10orf129	0.0289199598077679	0.604000739865454	0.694441229345221	324	33
C10orf12	0.223762915591683	4.82778917282134e-05	0.000196881101516272	324	324
C10orf131	0.0299782185861087	0.590823355186483	0.683179409773727	324	215
C10orf137	0.138277030716818	0.0127260101273289	0.0274532879762941	324	324
C10orf140	-0.15606714000724	0.00486825876024906	0.0118241941299546	324	315
C10orf18	0.0541783510577518	0.330973233626544	0.432592615360676	324	324
C10orf25	0.0780041831150234	0.161278715721843	0.241454558895318	324	324
C10orf26	-0.193322524228535	0.000466262454632763	0.00149226601284649	324	324
C10orf27	-0.030458212414095	0.584890209306382	0.678498692757843	324	65
C10orf28	-0.0300655730136899	0.589741528389893	0.682312847466758	324	324
C10orf2	0.120807098708389	0.0296982325209833	0.0571253049026201	324	324
C10orf32	0.0738952668031536	0.184578606160257	0.269548764953322	324	324
C10orf35	0.0489955657062219	0.379379745275201	0.483022775582106	324	324
C10orf40	0.0442635410536427	0.427164186116898	0.53147774515497	324	4
C10orf41	-0.305903680224544	1.9064518368643e-08	1.64867689430882e-07	324	324
C10orf46	0.308381647035089	1.44345703320671e-08	1.28824310064593e-07	324	324
C10orf47	-0.382014274241432	1.06689439086092e-12	2.13324994617089e-11	324	324
C10orf4	0.150601871566649	0.00661032017692442	0.0154124014019104	324	324
C10orf50	-0.093063572966366	0.0944649693032566	0.15441239201965	324	95
C10orf53	-0.00751364681834275	0.892829436925431	0.924397651756834	324	10
C10orf54	0.00164044012997469	0.976534550918626	0.984509869399681	324	324
C10orf55	-0.0762412175036936	0.170989488100087	0.25321589862656	324	322
C10orf57	0.139978588523964	0.0116588022658717	0.0253917912699891	324	324
C10orf58	-0.100172464424382	0.0717553458745519	0.122216234003335	324	324
C10orf62	-0.225709051523929	4.12986495782353e-05	0.000170991921647875	324	116
C10orf67	-0.168965256769007	0.00227632746135322	0.00606867368316324	324	239
C10orf68	-0.113183355439149	0.0417530544847713	0.0767482322895392	324	298
C10orf71	0.0595782149125983	0.284973627101948	0.383406031977371	324	32
C10orf72	-0.18046132668116	0.00110404653326115	0.00321013530051475	324	324
C10orf75	-0.191420776134392	0.000531521288154259	0.00167833209427557	324	324
C10orf76	-0.0365665984823496	0.511905010432522	0.612756829020485	324	324
C10orf78	0.281011031592996	2.70898997785849e-07	1.84276483201748e-06	324	324
C10orf79	0.142808080781327	0.0100583863827833	0.022281306898746	324	316
C10orf81	0.0872117911453208	0.117177442946476	0.185221391290066	324	324
C10orf82	-0.346130022131494	1.50041921900564e-10	1.97085590180601e-09	324	270
C10orf84	0.0302292280379476	0.587717219105632	0.68066126563281	324	324
C10orf88	0.000688378107803868	0.990152026139049	0.993665873633586	324	324
C10orf90	-0.155609392760341	0.0049964333546283	0.012089524294691	324	144
C10orf91	0.171534904867513	0.00194375785843347	0.00528453327945206	324	318
C10orf93	0.191146408909894	0.000541606717515192	0.00170636717701945	324	170
C10orf95	0.127458926346179	0.0217468466123635	0.0436325591619435	324	324
C10orf99	-0.30545005603427	2.0054994203293e-08	1.72678821337183e-07	324	323
C11orf10	0.0748826230744539	0.178765352150236	0.262765288914674	324	324
C11orf16	0.122930102185987	0.0269260492421222	0.0524851009758168	324	176
C11orf17	0.0424242723194142	0.446640209801879	0.550444711307943	324	324
C11orf1	-0.25420062859122	3.58193889500472e-06	1.91625378436248e-05	324	324
C11orf20	0.436407682603831	1.69569479350999e-16	6.43032153975676e-15	324	297
C11orf21	0.0627316889567681	0.26020127375298	0.356318020105369	324	307
C11orf24	0.145188150372684	0.00886627384296714	0.0199531481038579	324	324
C11orf2	-0.235815859296381	1.79545131708728e-05	8.08300177888165e-05	324	324
C11orf30	0.07545591652102	0.175452786170488	0.258780113422607	324	324
C11orf31	-0.0471848170456181	0.397265091182722	0.501234143665115	324	324
C11orf34	-0.0742541065252648	0.182449966892299	0.267163669556952	324	84
C11orf35	-0.063981101036428	0.250809357837087	0.346145941461698	324	324
C11orf36	-0.0584357244759156	0.294328119864389	0.393917200676363	324	31
C11orf41	0.171332701754425	0.00196822114939939	0.00534223744033469	324	322
C11orf42	-0.158152430923125	0.00432102620709453	0.0106665062687912	324	278
C11orf45	0.0856458315330342	0.123927669467901	0.194247225997079	324	324
C11orf46	-0.159742127879749	0.003941835292447	0.00984836925583596	324	324
C11orf48	0.237328887323562	1.57986843162671e-05	7.22251630578538e-05	324	324
C11orf49	-0.0916778827381173	0.0994974729271486	0.161531409545879	324	324
C11orf51	0.0487146443871328	0.382121722385966	0.485874839069257	324	324
C11orf52	-0.282658263007201	2.29041872616185e-07	1.58471998197742e-06	324	324
C11orf53	0.164745425276679	0.00293652582577461	0.00758659993751089	324	316
C11orf54	-0.237402328920173	1.57005588165708e-05	7.18039954001279e-05	324	324
C11orf57	-0.0301536036670389	0.588652247224691	0.681294267859941	324	324
C11orf58	-0.118872197600714	0.0324340810295417	0.061568146718429	324	324
C11orf59	-0.102073295474915	0.0665036363238392	0.114433195499861	324	324
C11orf61	-0.162375180957835	0.00337946873481034	0.008585290503795	324	324
C11orf63	-0.364597925214136	1.27087776410603e-11	2.07909300334537e-10	324	324
C11orf65	-0.0166447020100512	0.765346472553422	0.827734984657979	324	319
C11orf66	-0.234457840021126	2.01244469771868e-05	8.94796558655465e-05	324	324
C11orf67	-0.310503124948671	1.13519460174069e-08	1.03601554363564e-07	324	324
C11orf68	-0.285457511049588	1.71775284353581e-07	1.2196168413842e-06	324	324
C11orf70	-0.187590399231822	0.000689416600726154	0.00211450288369604	324	318
C11orf71	-0.0803083506066748	0.149219480232893	0.226383492399823	324	324
C11orf73	-0.111683461248768	0.0445560805543847	0.0811246886105633	324	324
C11orf74	-0.273232153981662	5.89798471837726e-07	3.73243630115978e-06	324	324
C11orf75	0.167520041355954	0.00248541059735093	0.00654760484090519	324	324
C11orf80	-0.199954452392731	0.000292432170587004	0.000983802654107706	324	324
C11orf82	0.357228578516615	3.46928829725477e-11	5.21446938831876e-10	324	324
C11orf83	0.212365184395123	0.000117240954093265	0.000435011187680634	324	324
C11orf84	-0.186064373589779	0.000763630943731114	0.00231274090133987	324	324
C11orf85	0.0450671744669219	0.418811568980225	0.522491649836992	324	78
C11orf86	0.0478659405304852	0.390478830867592	0.494341804619083	324	306
C11orf87	-0.239043782848742	1.36525441293042e-05	6.34692604602107e-05	324	196
C11orf88	-0.141452300420351	0.0107991844500906	0.0237258441941779	324	182
C11orf90	0.392931147593353	2.0906728364792e-13	4.75142006866886e-12	324	282
C11orf92	0.116183279698414	0.0365908409764592	0.0684414341046026	324	324
C11orf93	0.170612669652881	0.00205763522686462	0.00555597999124064	324	324
C11orf94	0.0748678022546633	0.178851598650838	0.262872541973073	324	31
C11orf95	-0.414359348270884	7.12528595564571e-15	2.04117272781486e-13	324	324
C11orf9	0.288269020257289	1.28256629032959e-07	9.37187143487418e-07	324	324
C12orf10	0.199984789922654	0.000291798610412225	0.000982005014129548	324	324
C12orf11	0.251965569472893	4.38695897246483e-06	2.29978423887556e-05	324	324
C12orf12	0.0339644422512899	0.542409836374613	0.640136094379983	324	7
C12orf23	0.261416592028091	1.8374777297865e-06	1.04881406173944e-05	324	324
C12orf24	0.148113500162556	0.00757420524641029	0.0173692531108308	324	324
C12orf26	0.132267502681735	0.0172147688385091	0.0356003289968959	324	324
C12orf27	-0.208279652218477	0.000159343391674581	0.000572242822604922	324	322
C12orf29	0.115503067228682	0.0377112558810197	0.0702649011826794	324	324
C12orf32	0.119003478726349	0.0322418890894259	0.0612444289919571	324	324
C12orf34	0.129056564279307	0.0201380489522832	0.0408225989770042	324	324
C12orf35	-0.041184380275782	0.46004835469542	0.563356460327612	324	324
C12orf36	-0.0685562726658685	0.218438083639366	0.30918711945951	324	324
C12orf39	-0.109422497475894	0.0490789177281884	0.0880077159552033	324	41
C12orf40	-0.0437775524357231	0.432261871442234	0.53629732028825	324	42
C12orf41	0.107668008760085	0.0528474157893813	0.0937378669848389	324	324
C12orf42	-0.0650349263791872	0.243072891255666	0.337303041178121	324	208
C12orf43	0.355740938889923	4.23575661258158e-11	6.2339629848366e-10	324	324
C12orf44	0.125723289495338	0.0236196503295333	0.0468159585734566	324	324
C12orf45	0.0478942710184073	0.390198092055434	0.494049586301478	324	324
C12orf47	-0.0632645240465949	0.256166700723623	0.351895894574886	324	324
C12orf48	0.394651324238233	1.60821779845445e-13	3.7233533708077e-12	324	324
C12orf49	0.132242326556129	0.0172361652066342	0.0356371307985506	324	324
C12orf4	0.107969111989232	0.0521840713682253	0.09271911791886	324	324
C12orf50	0.00158438289532519	0.977336195398957	0.984949088072618	324	90
C12orf51	-0.129059778823517	0.0201349190920151	0.0408204345991847	324	324
C12orf52	0.165906151660056	0.00273945569939197	0.00713144733948764	324	324
C12orf53	-0.250788859063259	4.87739336622619e-06	2.52281164579168e-05	324	323
C12orf54	-0.0909959475253778	0.102051087644907	0.164946622024246	324	99
C12orf56	-0.0735675633508388	0.186538476966828	0.271889341842159	324	152
C12orf57	0.368080353977709	7.83591096043555e-12	1.33257609503283e-10	324	324
C12orf59	-0.134787480894691	0.0151870789923759	0.0319647239398278	324	305
C12orf5	0.0250627735998839	0.653102043947595	0.736437195097843	324	324
C12orf60	0.128895929057129	0.0202949915268971	0.041115480224637	324	323
C12orf61	-0.0460328532500123	0.40890234225759	0.512909312780496	324	324
C12orf62	0.083895275102795	0.131826990223933	0.204427361651607	324	324
C12orf63	0.0519407692614454	0.35136254734094	0.454292725317695	324	215
C12orf65	0.210998668728924	0.000129997148724224	0.000477242870733683	324	324
C12orf66	-0.0834352495847628	0.133965950385432	0.207098082976357	324	324
C12orf68	-0.223700649594594	4.851858797517e-05	0.000197699763064736	324	324
C12orf69	-0.0920287054377698	0.0982036708845447	0.15971914100399	324	305
C12orf70	0.236691124984234	1.6675610900739e-05	7.57616979068462e-05	324	290
C12orf71	0.103093885729716	0.0638165493015899	0.11046245133132	324	164
C12orf72	0.219783659192701	6.61552203735743e-05	0.000260348278184161	324	324
C12orf73	-0.0512167813779589	0.358125772807991	0.461379737893536	324	324
C12orf74	-0.225322227891679	4.26051214876541e-05	0.000175958351731298	324	320
C12orf75	0.115843109501167	0.0371475743502281	0.0693713428549779	324	324
C12orf76	-0.0896574885309021	0.107213916974571	0.172041138660151	324	324
C12orf77	-0.0437066375943886	0.4330086398771	0.537156484700582	324	39
C13orf15	-0.394226059463931	1.71622894115375e-13	3.95491872993462e-12	324	324
C13orf16	-0.121946086078645	0.0281820228998467	0.0546335464991152	324	266
C13orf18	-0.473667741032978	1.59541624723473e-19	1.08526682522376e-17	324	324
C13orf1	-0.350533028112029	8.45043171508021e-11	1.16813055726266e-09	324	324
C13orf23	-0.420547502395711	2.56495164447022e-15	7.82330012361911e-14	324	324
C13orf26	-0.134741813949364	0.01522187595597	0.0320175363455984	324	62
C13orf27	-0.131336174937789	0.0180218887779119	0.0370257694196955	324	324
C13orf29	-0.23370668644544	2.14291683786021e-05	9.47488023351417e-05	324	324
C13orf30	-0.16913909252723	0.00225228962446726	0.00601106554082911	324	233
C13orf31	-0.372416153213823	4.25652882681074e-12	7.63898351103524e-11	324	324
C13orf33	-0.188638750510712	0.00064236233730426	0.0019880491661879	324	324
C13orf34	-0.0545727777331432	0.327459733199956	0.429076945700214	324	324
C13orf35	-0.185433590553479	0.000796410785690859	0.00240136351907853	324	75
C13orf36	-0.181283827733673	0.00104657838086755	0.00306374135600018	324	96
C13orf37	0.0817278490121171	0.142138940059598	0.217467415580987	324	324
C13orf38	-0.139234598187499	0.0121153012383329	0.0262675123781818	324	163
C13orf39	-0.131730087260484	0.0176765706745152	0.0364259542475565	324	33
C14orf101	-0.157348816103816	0.00452497517383586	0.0111021174474567	324	324
C14orf102	0.115569947119309	0.0375998217227579	0.0701034634079299	324	324
C14orf104	0.209099571473279	0.000149897959717662	0.000542058844101409	324	324
C14orf105	0.0258675277291808	0.642723991768579	0.7280527277287	324	201
C14orf106	0.21662203144581	8.46282286809343e-05	0.000325032166616045	324	324
C14orf109	0.157971315514548	0.00436625323704154	0.0107593654708375	324	324
C14orf115	0.340404237899753	3.12383931139328e-10	3.85033618736176e-09	324	263
C14orf118	0.0938615971661729	0.0916601862894515	0.150486305681321	324	324
C14orf119	0.227543914476202	3.56005643517651e-05	0.000149430273821711	324	324
C14orf126	0.187124441809736	0.000711337480592219	0.0021746602978105	324	324
C14orf128	-0.0665328033572057	0.232366262786384	0.324995357579119	324	324
C14orf129	0.397181437802012	1.09030576551045e-13	2.60974638794189e-12	324	324
C14orf132	-0.246661305524297	7.04428298103485e-06	3.5017976295727e-05	324	324
C14orf135	0.173043275407981	0.00176985696883362	0.00485710781894657	324	324
C14orf138	0.261552874111191	1.81411043661116e-06	1.03752102453841e-05	324	324
C14orf139	0.00736004285848482	0.895007597453216	0.926071579718071	324	324
C14orf142	0.350288998086313	8.72568409930285e-11	1.20031213860806e-09	324	324
C14orf143	0.350292669259993	8.72147929385969e-11	1.20031213860806e-09	324	324
C14orf145	0.35909676408238	2.69608482197105e-11	4.16619820850249e-10	324	324
C14orf147	0.163511177083864	0.00316012954094856	0.00809560816139211	324	324
C14orf148	-0.0732274034436212	0.188588988065904	0.274131224758744	324	318
C14orf149	-0.0851510408419219	0.126122167639728	0.196969491789224	324	324
C14orf153	0.130989516035729	0.0183306331239499	0.0375898562818385	324	324
C14orf156	0.280787148895344	2.7712659441143e-07	1.88060368062196e-06	324	324
C14orf159	0.227110865699812	3.68741769350435e-05	0.000154220226585503	324	324
C14orf162	0.165488781224053	0.00280888889726067	0.0072949299030799	324	85
C14orf165	-0.0640649241823485	0.250187794354084	0.345456709628843	324	10
C14orf166B	-0.288593535658641	1.23978221988745e-07	9.08607517314773e-07	324	148
C14orf166	0.340611004302524	3.0429905895443e-10	3.75930946153292e-09	324	324
C14orf167	0.159163823313486	0.00407615095469821	0.0101315178488512	324	324
C14orf169	0.210107084127347	0.000139009732458037	0.000507131893477118	324	324
C14orf174	0.156667457096983	0.00470465261690212	0.0114718648129561	324	324
C14orf176	0.0172218412701343	0.757460007480973	0.82167475055271	324	324
C14orf178	-0.00428073261455984	0.938817864015688	0.957587448765422	324	161
C14orf179	0.154647151158444	0.00527582349750705	0.0126756798316728	324	324
C14orf180	-0.127900922644722	0.0212909892449305	0.0428569383875737	324	111
C14orf181	0.0828470967733875	0.13673945620817	0.210659003474257	324	324
C14orf182	0.0529079437445956	0.342454147417908	0.445012791186076	324	323
C14orf183	0.107242176208529	0.0537975057015488	0.0952012895907527	324	60
C14orf184	0.198685821006079	0.000320103456648567	0.00106740570639351	324	279
C14orf19	-0.299357283296822	3.92690656290589e-08	3.18839685860222e-07	324	322
C14orf1	0.26269120927049	1.62972606374115e-06	9.42736044177556e-06	324	324
C14orf21	0.200427466901126	0.000282698258440413	0.000954136747796757	324	324
C14orf23	0.0371526123744049	0.505160256865592	0.606406748614578	324	38
C14orf28	-0.128277444021995	0.0209092172082564	0.0422129479487441	324	324
C14orf2	0.299874348809317	3.71146030838848e-08	3.03087280546824e-07	324	324
C14orf33	-0.0629246178594394	0.258735410258177	0.354753596853344	324	324
C14orf34	0.170935834557671	0.00201705532726718	0.00546280068453329	324	298
C14orf37	-0.113229037106418	0.0416700703277243	0.0766170390244569	324	323
C14orf39	-0.135201434251569	0.0148748249079196	0.0314110474773062	324	39
C14orf43	0.0559949267162212	0.31499231193005	0.416295420927717	324	324
C14orf45	0.00543261711732685	0.922400890775607	0.945568391139468	324	324
C14orf48	0.0438057782548407	0.431964846245664	0.536130423940869	324	16
C14orf49	0.166851549611197	0.00258791613873145	0.00679038700935235	324	324
C14orf4	-0.151827687866613	0.00617712859770392	0.0145272972070273	324	324
C14orf50	-0.0162863720065715	0.770255232889765	0.831998381264483	324	324
C14orf53	0.171911001479408	0.00189899397395847	0.00517349101493366	324	209
C14orf64	0.162663577389622	0.00332251538308944	0.00846123658925195	324	286
C14orf68	-0.173727344417938	0.00169578429816683	0.00468108355629793	324	300
C14orf70	0.0386177196477083	0.488503595197647	0.590457877934752	324	54
C14orf72	0.16464204137593	0.00295468854053489	0.00763053615915044	324	323
C14orf73	0.143555698843254	0.00966946215602086	0.0215281749385258	324	324
C14orf79	0.123203043104448	0.0265863134363087	0.0518907586740023	324	324
C14orf80	0.546202127869811	1.36128195806065e-26	2.92897569128375e-24	324	324
C14orf86	-0.11555690824005	0.0376215249746453	0.0701307172872308	324	7
C14orf93	-0.230989651001374	2.68496123358318e-05	0.000116070774445903	324	324
C15orf17	0.0177490276249432	0.750278009946558	0.815961554431312	324	324
C15orf21	0.361275063999909	2.00513948356632e-11	3.17533888617562e-10	324	324
C15orf23	0.56334669021619	1.58118555815395e-28	4.28761207173389e-26	324	324
C15orf24	0.106249663631681	0.0560671213657739	0.098697080252156	324	324
C15orf26	0.0789646295768165	0.156165918278653	0.23513382158104	324	255
C15orf27	-0.164451106926719	0.0029885007712489	0.00770579298773896	324	324
C15orf28	-0.0416139007872658	0.455378333328193	0.558951702624889	324	304
C15orf29	0.162279702407601	0.0033985181565601	0.00862482909091117	324	324
C15orf2	-0.053879068107091	0.333655341099903	0.435408232386616	324	71
C15orf32	0.0414431051887829	0.457232143757853	0.560566721521535	324	10
C15orf33	0.0287619052028868	0.605980052815627	0.696150841244578	324	323
C15orf34	-0.237419998245362	1.56770372356368e-05	7.17187317031269e-05	324	323
C15orf37	0.0143076780762771	0.797521559260593	0.853516671910284	324	324
C15orf38	0.163585674466372	0.00314620712495793	0.00806202848395369	324	324
C15orf39	0.0775527969000168	0.163724632700386	0.244506156492203	324	324
C15orf40	0.129542143209768	0.0196700248787594	0.0399761953259796	324	324
C15orf41	0.0138561665799593	0.803779303659897	0.85819059067218	324	324
C15orf42	0.449774493285101	1.53452666509363e-17	7.17965492498033e-16	324	324
C15orf43	0.0572480767705363	0.304267222752498	0.404443303410267	324	4
C15orf44	0.184161646354657	0.000866497579172557	0.00259143815080147	324	324
C15orf48	0.0415147648216218	0.456453838996912	0.560009574120679	324	324
C15orf50	0.0666519091574202	0.231529437180036	0.323998800137123	324	102
C15orf51	-0.006116108452923	0.912674668649983	0.938806644456787	324	279
C15orf52	-0.21462966254699	9.86551431815167e-05	0.000372473499766951	324	324
C15orf53	0.037746070650123	0.498377612529204	0.599576506059385	324	208
C15orf54	0.0795525125579653	0.153097360459227	0.231199439295881	324	241
C15orf55	0.173583018911026	0.00171117178152511	0.00471632489770113	324	174
C15orf56	0.118695924828557	0.0326936752290117	0.0619955265023745	324	322
C15orf57	0.00417893879014053	0.940270005537841	0.958525324936737	324	324
C15orf58	0.27498615311963	4.95931818339706e-07	3.19666894953907e-06	324	324
C15orf59	-0.243216235171496	9.52721335556348e-06	4.59754237867818e-05	324	321
C15orf5	0.0255307347875432	0.647058957514924	0.731623468555887	324	182
C15orf60	-0.0697257485797759	0.210665810940008	0.300138889272884	324	48
C15orf61	0.229436495262671	3.0506676617651e-05	0.000130258771278344	324	324
C15orf62	-0.158501958927337	0.00423493760626838	0.0104709705116266	324	324
C15orf63	0.278113018366502	3.63001181987267e-07	2.414518950752e-06	324	324
C16orf11	-0.0793985788842867	0.153896397233694	0.232246640484942	324	97
C16orf13	-0.0399523449349775	0.473590710942778	0.576268018386544	324	324
C16orf3	-0.0227722462959919	0.68300265964211	0.760877801092666	324	295
C16orf42	0.0205528016014769	0.712456053329615	0.785576288769875	324	324
C16orf45	-0.288536078091289	1.24725593170814e-07	9.13070679295952e-07	324	324
C16orf46	0.241399125031588	1.11521012769715e-05	5.30535555822279e-05	324	324
C16orf48	-0.0990627324289333	0.0749745863332004	0.126878671966517	324	324
C16orf52	-0.320170238926702	3.70770834235969e-09	3.73887349144218e-08	324	324
C16orf53	0.213446726069897	0.000107988117762585	0.000404470159150496	324	324
C16orf54	0.0534724343682647	0.337321799955842	0.439468542195991	324	324
C16orf55	-0.0532345079053642	0.339478997573942	0.441726599419981	324	324
C16orf57	-0.0740661614665165	0.183562587388603	0.268441298563638	324	324
C16orf58	-0.196689488950214	0.000368629822186075	0.00120831716015455	324	324
C16orf59	0.4247723848048	1.26138768072136e-15	4.02728534514183e-14	324	324
C16orf5	-0.365542402111318	1.11530943415725e-11	1.83368357551019e-10	324	324
C16orf61	0.259877588152501	2.12215104963032e-06	1.1934085235066e-05	324	324
C16orf62	-0.148618915531493	0.00736884567233352	0.016957254136694	324	324
C16orf63	-0.128745076779398	0.0204433419698124	0.0413803128891095	324	324
C16orf68	-0.267905390631243	9.91093638892228e-07	5.99410283589113e-06	324	324
C16orf70	-0.140577794097527	0.0113022526487281	0.0247049570651029	324	324
C16orf71	-0.0239851916313691	0.66710345403948	0.747503133662126	324	323
C16orf72	-0.244666722684532	8.39442086163798e-06	4.10290273965738e-05	324	324
C16orf73	-0.0915692266796527	0.0999009202652023	0.162093337430302	324	127
C16orf74	0.00228937656064711	0.967256382491637	0.977906215829473	324	323
C16orf75	0.244746313590453	8.3361264252921e-06	4.0770049207435e-05	324	324
C16orf78	-0.0624689873667052	0.262206449220955	0.358550474048688	324	6
C16orf79	-0.0297471655893108	0.593689164582612	0.685612100397457	324	324
C16orf7	-0.064384250640593	0.247829745203859	0.342607012103525	324	324
C16orf80	0.0409485088636222	0.462624203077596	0.565950565473148	324	324
C16orf81	0.0272788767596302	0.624690838652775	0.712395157917484	324	111
C16orf82	0.00688744292267348	0.901714110854693	0.931307044994712	324	13
C16orf86	-0.248210113527495	6.14124695480624e-06	3.1035482121621e-05	324	324
C16orf87	-0.0767664899967985	0.168051668734321	0.249780956795006	324	324
C16orf88	-0.168213343986145	0.00238301866876288	0.00630792784522344	324	324
C16orf89	-0.0734925062793229	0.186989511211369	0.272381719797498	324	312
C16orf90	-0.0558729987721249	0.316048874721979	0.417273892824757	324	27
C16orf91	-0.0389852863518333	0.484371494025716	0.586501940557808	324	324
C16orf92	0.0757500849704558	0.173770838538922	0.256701026035669	324	46
C16orf93	0.194132708131925	0.000440789250202365	0.00141830676328931	324	324
C17orf100	-0.11274606569614	0.0425544932129726	0.077953562201628	324	324
C17orf101	0.310616628005205	1.12063703992007e-08	1.02461940901699e-07	324	324
C17orf102	-0.0343196107031437	0.538193668577051	0.636585559199293	324	33
C17orf103	-0.366802120880226	9.36418242625936e-12	1.56425308968611e-10	324	324
C17orf104	-0.0422024234868679	0.449022887211772	0.552794186932185	324	324
C17orf105	0.0201273950539755	0.718152183972886	0.790514512692169	324	10
C17orf106	-0.0550932773643888	0.322860215838272	0.424540936539293	324	324
C17orf107	-0.0156942324810067	0.778386974717255	0.838631152480709	324	324
C17orf108	-0.165909674645509	0.00273887632164585	0.00713144733948764	324	324
C17orf28	0.190985017815011	0.000547621871182004	0.00172339824166101	324	324
C17orf37	0.00622635003407198	0.911107088432807	0.937922055022543	324	324
C17orf39	-0.0421275648549845	0.449828492874091	0.553546874079487	324	324
C17orf42	0.124590747066742	0.0249154421289337	0.0490552195088764	324	324
C17orf44	-0.0184552925268854	0.740690142767978	0.808623504086263	324	324
C17orf46	-0.176276546461987	0.0014440584765515	0.00407195691500526	324	313
C17orf47	-0.168500966796315	0.00234168017182048	0.00621719988243273	324	292
C17orf48	0.0571412050912233	0.305172356417348	0.405374231330116	324	324
C17orf49	0.143101347102173	0.0099042011220532	0.0219889705261376	324	324
C17orf50	-0.0128514738427664	0.817748332038917	0.869071632809533	324	230
C17orf51	-0.0423106379885029	0.447859757521218	0.551604274522928	324	324
C17orf53	0.438310708321904	1.2122532453883e-16	4.77068647961458e-15	324	324
C17orf54	0.0554817743984091	0.319454634888119	0.421012283462738	324	73
C17orf55	0.114448947402004	0.0395048851994614	0.0731021657035833	324	323
C17orf56	-0.169436459310557	0.00221170613389203	0.00591341601124494	324	324
C17orf57	-0.266244491959294	1.16255899295506e-06	6.93994428997145e-06	324	323
C17orf58	-0.0385090799110337	0.489728509729992	0.591649426310967	324	324
C17orf59	0.159070911525042	0.0040981118141006	0.0101771576163745	324	324
C17orf60	-0.045955939312242	0.409686459895618	0.513697565948803	324	315
C17orf61	0.152748633559392	0.00586860136780907	0.013875891552291	324	324
C17orf62	-0.13377542925327	0.0159747976091331	0.0333721953104961	324	324
C17orf63	-0.153034028702178	0.00577583713840662	0.0136892595970736	324	324
C17orf64	0.13012362827469	0.019122027255255	0.0390015499389307	324	107
C17orf65	-0.0954222066091317	0.08636787765853	0.143222931913429	324	324
C17orf66	0.0982216939283451	0.077491770418639	0.13057112661193	324	113
C17orf67	-0.185387878932978	0.000798836075824415	0.00240830949146273	324	324
C17orf68	0.149460158714574	0.00703803824416252	0.0163059418355802	324	324
C17orf69	-0.142732162873777	0.0100986454317526	0.0223629809063143	324	324
C17orf70	-0.00389896141101134	0.944265032771153	0.961459097973611	324	324
C17orf71	-0.113588066256168	0.0410226931323321	0.075609330591668	324	324
C17orf72	-0.0732138291138473	0.188671157175442	0.274210393266364	324	324
C17orf73	-0.187526404492627	0.000692389744338383	0.00212329279460547	324	324
C17orf74	0.0583950101418351	0.294665219238293	0.394247922596958	324	24
[truncated: 17,796 more rows]
